# Supplementary material for: The representation of context in mouse hippocampus is preserved despite neural drift
Source: Nat Commun. 2022 May 3;13:2415. doi: 10.1038/s41467-022-30198-7 (PMC9065029; doi:10.1038/s41467-022-30198-7)
Supplement: Supplementary file 3 — Supplementary Dataset 1 [file 41467_2022_30198_MOESM3_ESM.xls]

## Sheet: Figure 1
Transition Point	Sequence 1	Sequence 2	Sequence 3	Sequence 4	Sequence 5
AKCA127	0.28446	0.17922	0.45634	0.3458	0.43255
AKCA130	0.39373	0.1418	0.60903	0.46235	0.7338
AKCA135	0.57568	0.48579	0.34302	0.20087	0.41806
AKCA170	0.18181	0.30286	0.33383	0.23662	0.30447
CAMCA130	0.26878	0.17202	0.82873	1.4667	1.5996
Map Decorrelation	Sequence 1	Sequence 2	Sequence 3	Sequence 4	Sequence 5
AKCA127	0.26679	0.29248	0.20571	0.31894	0.34117
AKCA130	0.24541	0.22305	0.25064	0.21273	0.26122
AKCA135	0.3113	0.30045	0.40544	0.25467	0.34544
AKCA170	0.26809	0.44054	0.5223	0.44144	0.41311
CAMCA130	0.58942	0.75568	0.94515	0.72573	0.72217

## Sheet: Figure 2
Mouse	Environment	Session Number	MDS X	MDS Y
AKCA127	sq1	1	0.51419	-0.15082
AKCA127	g1	2	0.35737	0.23208
AKCA127	sq2	3	0.40316	-0.069651
AKCA127	g3	4	0.36027	0.037179
AKCA127	g2	5	0.305	0.12142
AKCA127	sq3	6	0.24427	-0.1252
AKCA127	sq1	7	0.24662	-0.10466
AKCA127	g1	8	0.19224	0.17629
AKCA127	sq3	9	0.17462	-0.030903
AKCA127	sq2	10	0.15049	-0.10675
AKCA127	g2	11	0.12464	0.14351
AKCA127	g3	12	0.11609	0.074856
AKCA127	sq1	13	0.11077	-0.16112
AKCA127	g1	14	0.042336	0.16304
AKCA127	sq2	15	0.044526	-0.075903
AKCA127	sq3	16	0.021108	-0.050752
AKCA127	g2	17	-0.018891	0.09397
AKCA127	g3	18	-0.048308	0.015538
AKCA127	sq1	19	-0.074514	-0.18644
AKCA127	g1	20	-0.18871	0.20153
AKCA127	g2	21	-0.16198	0.11614
AKCA127	g3	22	-0.19383	0.0222
AKCA127	sq2	23	-0.13847	-0.12439
AKCA127	sq3	24	-0.18763	-0.077562
AKCA127	sq1	25	-0.19171	-0.18154
AKCA127	g1	26	-0.27967	0.192
AKCA127	sq3	27	-0.26923	-0.084283
AKCA127	g3	28	-0.28641	-0.0032515
AKCA127	g2	29	-0.34238	0.090122
AKCA127	sq2	30	-0.32478	-0.16831
AKCA127	sq1	31	-0.35698	-0.15382
AKCA127	g1	32	-0.34418	0.17548
AKCA130	g1	1	0.357	0.29723
AKCA130	sq1	2	0.49384	-0.23711
AKCA130	g3	3	0.33847	0.097984
AKCA130	sq2	4	0.36393	-0.054827
AKCA130	sq3	5	0.33507	-0.08186
AKCA130	g2	6	0.21836	0.14124
AKCA130	g1	7	0.18104	0.18531
AKCA130	sq1	8	0.26723	-0.16376
AKCA130	g2	9	0.218	0.11394
AKCA130	g3	10	0.16136	0.02083
AKCA130	sq2	11	0.16293	-0.14969
AKCA130	sq3	12	0.097902	-0.06315
AKCA130	g1	13	0.0089416	0.19626
AKCA130	sq1	14	0.022351	-0.16502
AKCA130	sq3	15	0.038499	-0.12284
AKCA130	g2	16	-0.03977	0.08717
AKCA130	g3	17	-0.032686	0.0091609
AKCA130	sq2	18	-0.076834	-0.17686
AKCA130	g1	19	-0.083353	0.14572
AKCA130	sq1	20	-0.081141	-0.077392
AKCA130	sq3	21	-0.12134	-0.043171
AKCA130	g2	22	-0.16029	0.10652
AKCA130	sq2	23	-0.18674	-0.13433
AKCA130	g3	24	-0.23102	0.022831
AKCA130	g1	25	-0.21804	0.14656
AKCA130	sq1	26	-0.25024	-0.060998
AKCA130	g2	27	-0.26136	0.080899
AKCA130	g3	28	-0.30828	0.038674
AKCA130	sq3	29	-0.28386	-0.05969
AKCA130	sq2	30	-0.29043	-0.12095
AKCA130	g1	31	-0.29713	0.14711
AKCA130	sq1	32	-0.34242	-0.1258
AKCA135	g1	1	0.47224	0.26377
AKCA135	sq1	2	0.44106	-0.20715
AKCA135	g2	3	0.39982	0.21923
AKCA135	sq2	4	0.36493	-0.19911
AKCA135	sq3	5	0.34093	-0.12145
AKCA135	g3	6	0.29912	0.020868
AKCA135	g1	7	0.23515	0.19923
AKCA135	sq1	8	0.22736	-0.15298
AKCA135	g3	9	0.20018	0.03652
AKCA135	sq3	10	0.18136	-0.095345
AKCA135	sq2	11	0.10257	-0.14898
AKCA135	g2	12	0.065651	0.11867
AKCA135	g1	13	0.051269	0.2067
AKCA135	sq1	14	0.011005	-0.25792
AKCA135	sq3	15	-0.019462	-0.13636
AKCA135	sq2	16	-0.065787	-0.18442
AKCA135	g2	17	-0.055062	0.18119
AKCA135	g3	18	-0.079492	0.050359
AKCA135	g1	19	-0.044845	0.209
AKCA135	sq1	20	-0.14829	-0.14284
AKCA135	g2	21	-0.13203	0.15474
AKCA135	sq3	22	-0.098891	-0.080201
AKCA135	sq2	23	-0.15578	-0.085719
AKCA135	g3	24	-0.23379	0.063542
AKCA135	g1	25	-0.25841	0.22448
AKCA135	sq1	26	-0.27597	-0.20703
AKCA135	sq3	27	-0.28904	-0.12536
AKCA135	g3	28	-0.27485	0.040848
AKCA135	g2	29	-0.25416	0.13268
AKCA135	sq2	30	-0.32538	-0.10213
AKCA135	g1	31	-0.32261	0.20079
AKCA135	sq1	32	-0.35878	-0.075624
AKCA170	sq1	1	0.33479	-0.3566
AKCA170	g1	2	-0.0092829	-0.40455
AKCA170	sq2	3	0.30363	-0.29374
AKCA170	g2	4	-0.11306	-0.27726
AKCA170	g3	5	-0.0448	-0.32554
AKCA170	sq3	6	0.1172	-0.17273
AKCA170	sq1	7	0.31713	-0.13366
AKCA170	g1	8	-0.21016	-0.21882
AKCA170	sq3	9	0.17737	-0.13212
AKCA170	sq2	10	0.3631	-0.070548
AKCA170	g3	11	-0.096848	-0.17285
AKCA170	g2	12	-0.16863	-0.21634
AKCA170	sq1	13	0.45259	0.040799
AKCA170	g1	14	-0.2812	-0.18737
AKCA170	g3	15	-0.1008	-0.032852
AKCA170	sq3	16	0.20131	0.1125
AKCA170	sq2	17	0.23284	0.046723
AKCA170	g2	18	-0.31654	0.0016023
AKCA170	sq1	19	0.27053	0.11606
AKCA170	g1	20	-0.41179	-0.038821
AKCA170	g2	21	-0.32573	0.043706
AKCA170	sq2	22	0.28792	0.19394
AKCA170	g3	23	-0.23918	0.12764
AKCA170	sq3	24	0.092459	0.18308
AKCA170	sq1	25	0.076395	0.41626
AKCA170	g1	26	-0.37781	0.085403
AKCA170	g2	27	-0.32648	0.1228
AKCA170	sq3	28	0.042826	0.35269
AKCA170	g3	29	-0.20592	0.20861
AKCA170	sq2	30	0.17137	0.32395
AKCA170	sq1	31	0.20389	0.44423
AKCA170	g1	32	-0.41712	0.21382
CAMCA130	sq1	1	-0.14216	0.41169
CAMCA130	g1	2	0.4516	0.25069
CAMCA130	sq3	3	-0.050884	0.27297
CAMCA130	g3	4	0.21227	0.16311
CAMCA130	g2	5	0.3532	0.059256
CAMCA130	sq2	6	-0.16524	0.26402
CAMCA130	sq1	7	-0.1103	0.19774
CAMCA130	g1	8	0.35585	0.10782
CAMCA130	g3	9	0.26113	0.10466
CAMCA130	sq2	10	-0.24503	0.2182
CAMCA130	sq3	11	-0.088655	0.13741
CAMCA130	g2	12	0.13154	-0.04831
CAMCA130	sq1	13	-0.19914	0.18351
CAMCA130	g1	14	0.39672	-0.0039677
CAMCA130	g2	15	0.32923	-0.070913
CAMCA130	sq2	16	-0.16875	0.10946
CAMCA130	sq3	17	-0.12605	-0.03562
CAMCA130	g3	18	-0.074277	-0.087946
CAMCA130	sq1	19	-0.23808	0.036776
CAMCA130	g1	20	0.39942	-0.033944
CAMCA130	g2	21	0.054692	-0.17492
CAMCA130	sq3	22	-0.24168	-0.079666
CAMCA130	g3	23	-0.1221	-0.13621
CAMCA130	sq2	24	-0.29724	0.014889
CAMCA130	sq1	25	-0.3311	-0.036722
CAMCA130	g1	26	0.50195	-0.27653
CAMCA130	g3	27	-0.14197	-0.30002
CAMCA130	sq2	28	-0.39237	-0.19062
CAMCA130	sq3	29	-0.21619	-0.25405
CAMCA130	g2	30	-0.018385	-0.31746
CAMCA130	sq1	31	-0.47654	-0.21328
CAMCA130	g1	32	0.39853	-0.27202

## Sheet: Figure 3
Unregistered Cell Treatment	Measure	Epoch	AKCA127	AKCA130	AKCA135	AKCA170	CAMCA130
Only tracked cells	Context Group	1-6	0.7	0.64	0.68	0.74	0.74
Only tracked cells	Context Group	7-12	0.65789	0.60526	0.65789	0.68421	0.71053
Only tracked cells	Context Group	13-18	0.53846	0.53846	0.65385	0.76923	0.69231
Only tracked cells	Context Group	19+	0.6875	0.625	0.5	0.75	0.75
Only tracked cells	Environment Identity	1-6	0.26	0.18	0.26	0.32	0.32
Only tracked cells	Environment Identity	7-12	0.28947	0.23684	0.23684	0.34211	0.26316
Only tracked cells	Environment Identity	13-18	0.15385	0.19231	0.30769	0.42308	0.30769
Only tracked cells	Environment Identity	19+	0.25	0.1875	0.25	0.5	0.1875
Only tracked cells	Best Match Similarity	1-6	0.5072	0.65243	0.65479	0.52157	0.56527
Only tracked cells	Best Match Similarity	7-12	0.33187	0.51685	0.47054	0.46298	0.48668
Only tracked cells	Best Match Similarity	13-18	0.2215	0.42043	0.34554	0.38369	0.43042
Only tracked cells	Best Match Similarity	19+	0.13961	0.29634	0.23548	0.31695	0.34674
Untracked cells set to 0	Context Group	1-6	0.72	0.54	0.6	0.74	0.74
Untracked cells set to 1	Context Group	7-12	0.57895	0.52632	0.63158	0.65789	0.68421
Untracked cells set to 2	Context Group	13-18	0.57692	0.53846	0.65385	0.76923	0.65385
Untracked cells set to 3	Context Group	19+	0.625	0.5	0.625	0.75	0.75
Untracked cells set to 4	Environment Identity	1-6	0.28	0.18	0.24	0.36	0.34
Untracked cells set to 5	Environment Identity	7-12	0.21053	0.15789	0.23684	0.26316	0.31579
Untracked cells set to 6	Environment Identity	13-18	0.19231	0.15385	0.23077	0.26923	0.30769
Untracked cells set to 7	Environment Identity	19+	0.25	0.125	0.1875	0.375	0.25
Untracked cells set to 8	Best Match Similarity	1-6	0.42009	0.56167	0.48539	0.45571	0.49276
Untracked cells set to 9	Best Match Similarity	7-12	0.24843	0.40171	0.28695	0.35187	0.38018
Untracked cells set to 10	Best Match Similarity	13-18	0.16214	0.30053	0.17077	0.28707	0.29369
Untracked cells set to 11	Best Match Similarity	19+	0.10328	0.18806	0.11008	0.22963	0.21879

## Sheet: Figure 4
		Actual	Actual	Shuffle	Shuffle
Mouse	Cell ID	Drift-attributable r^2	Context-attributable r^2	Drift-attributable r^2	Context-attributable r^2
AKCA127	1	0.18139	0.026401	0.016711	0.02948
AKCA127	2	0.15168	0.063293	0.20786	0.099501
AKCA127	3	0.22544	0.18677	0.11923	0.05902
AKCA127	4	0.1527	0.0087453	0.083197	0.028963
AKCA127	5	0.089371	0.038794	0.055988	0.015821
AKCA127	6	0.1482	0.014918	0.066279	0.066956
AKCA127	7	0.016987	0.044053	0.078077	0.045991
AKCA127	8	0.24265	0.047724	0.048854	0.051052
AKCA127	9	NaN	NaN	NaN	NaN
AKCA127	10	0.0097395	0.13393	0.10947	0.038778
AKCA127	11	0.1606	0.013022	0.081506	0.083715
AKCA127	12	0.042419	0.046474	0.041681	0.077844
AKCA127	13	0.014744	0.028134	0.048085	0.011619
AKCA127	14	0.020128	0.019499	0.13271	0.05285
AKCA127	15	NaN	NaN	NaN	NaN
AKCA127	16	0.18959	0.052518	0.12381	0.030857
AKCA127	17	NaN	NaN	NaN	NaN
AKCA127	18	0.22986	0.03212	0.10261	0.080479
AKCA127	19	0.13967	0.06607	0.12979	0.030697
AKCA127	20	0.12013	0.025116	0.077863	0.021846
AKCA127	21	0.021086	0.06093	0.092266	0.024311
AKCA127	22	0.41416	0.02064	0.1583	0.053683
AKCA127	23	0.056101	0.014949	0.093364	0.015268
AKCA127	24	NaN	NaN	NaN	NaN
AKCA127	25	0.18864	0.014894	0.095256	0.021089
AKCA127	26	0.02213	0.13758	0.086498	0.010263
AKCA127	27	0.045061	0.080372	0.12642	0.050751
AKCA127	28	0.041293	0.16519	0.045836	0.011508
AKCA127	29	0.20374	0.083368	0.044833	0.023415
AKCA127	30	0.40107	0.0084917	0.079649	0.033999
AKCA127	31	0.0516	0.013573	0.048897	0.031145
AKCA127	32	0.1541	0.001278	0.058637	0.023372
AKCA127	33	0.048804	0.010765	0.108	0.030184
AKCA127	34	0.11135	0.0069963	0.058035	0.022722
AKCA127	35	0.19922	0.065419	0.13138	0.072267
AKCA127	36	0.0064439	0.033645	0.11445	0.055645
AKCA127	37	NaN	NaN	NaN	NaN
AKCA127	38	0.22146	0.014174	0.079104	0.041977
AKCA127	39	0.050027	0.0097979	0.081569	0.03079
AKCA127	40	NaN	NaN	NaN	NaN
AKCA127	41	0.18805	0.055806	0.066514	0.021086
AKCA127	42	0.016027	0.10529	0.11514	0.039817
AKCA127	43	NaN	NaN	NaN	NaN
AKCA127	44	0.083659	0.021458	0.19458	0.043991
AKCA127	45	0.31997	0.095629	0.075422	0.045661
AKCA127	46	0.21761	0.013675	0.05605	0.023143
AKCA127	47	0.2393	0.12731	0.068203	0.019666
AKCA127	48	0.020496	0.024987	0.064142	0.040917
AKCA127	49	NaN	NaN	NaN	NaN
AKCA127	50	0.055082	0.026989	0.14884	0.082756
AKCA127	51	0.1595	0.018108	0.13848	0.069367
AKCA127	52	NaN	NaN	NaN	NaN
AKCA127	53	0.071583	0.078048	0.075168	0.066752
AKCA127	54	0.049433	0.0043931	0.092768	0.023586
AKCA127	55	0.080977	0.13098	0.073583	0.023163
AKCA127	56	0.079395	0.069807	0.091277	0.092288
AKCA127	57	NaN	NaN	NaN	NaN
AKCA127	58	0.059552	0.006303	0.099622	0.011453
AKCA127	59	0.084042	0.072151	0.023059	0.057174
AKCA127	60	NaN	NaN	NaN	NaN
AKCA127	61	0.071914	0.014207	0.092807	0.026323
AKCA127	62	NaN	NaN	NaN	NaN
AKCA127	63	0.019685	0.054976	0.076389	0.013131
AKCA127	64	0.0064129	0.0067418	0.059273	0.025071
AKCA127	65	0.10307	0.070687	0.036049	0.015295
AKCA127	66	0.1953	0.035084	0.075693	0.039527
AKCA127	67	0.021598	0.15379	0.057685	0.060206
AKCA127	68	0.2108	0.042667	0.11157	0.032136
AKCA127	69	NaN	NaN	NaN	NaN
AKCA127	70	0.035938	0.017268	0.054367	0.015485
AKCA127	71	0.16784	0.048655	0.035199	0.040806
AKCA127	72	0.13185	0.0072493	0.07258	0.031747
AKCA127	73	0.0054699	0.027965	0.078095	0.0086542
AKCA127	74	0.056405	0.012368	0.089757	0.031335
AKCA127	75	NaN	NaN	NaN	NaN
AKCA127	76	0.10385	0.012493	0.071707	0.015773
AKCA127	77	0.15481	0.10971	0.13634	0.024611
AKCA127	78	0.031175	0.034403	0.079503	0.015746
AKCA127	79	NaN	NaN	NaN	NaN
AKCA127	80	0.10729	0.017041	0.10947	0.050372
AKCA127	81	0.15784	0.037233	0.057285	0.055725
AKCA127	82	0.011021	0.0021819	0.12085	0.020048
AKCA127	83	0.043053	0.010383	0.078566	0.017657
AKCA127	84	0.24168	0.02249	0.051556	0.019239
AKCA127	85	NaN	NaN	NaN	NaN
AKCA127	86	0.10541	0.0087573	0.073929	0.015508
AKCA127	87	NaN	NaN	NaN	NaN
AKCA127	88	0.24591	0.023805	0.05885	0.037087
AKCA127	89	0.041148	0.011843	0.12655	0.052552
AKCA127	90	0.052124	0.16917	0.08637	0.025873
AKCA127	91	0.12607	0.14388	0.096529	0.082633
AKCA127	92	NaN	NaN	NaN	NaN
AKCA127	93	0.01827	0.019224	0.073184	0.0048434
AKCA127	94	0.18606	0.27959	0.098435	0.040977
AKCA127	95	0.35052	0.044833	0.089842	0.058564
AKCA127	96	0.11713	0.21419	0.14411	0.051265
AKCA127	97	0.0076063	0.038792	0.12329	0.039196
AKCA127	98	0.0071197	0.010044	0.087804	0.033702
AKCA127	99	NaN	NaN	NaN	NaN
AKCA127	100	NaN	NaN	NaN	NaN
AKCA127	101	0.063932	0.004423	0.049411	0.015994
AKCA127	102	0.1604	0.028952	0.076408	0.017354
AKCA127	103	0.24607	0.087957	0.062388	0.036744
AKCA127	104	0.14702	0.039102	0.079484	0.014486
AKCA127	105	NaN	NaN	NaN	NaN
AKCA127	106	0.0070105	0.02817	0.11379	0.034023
AKCA127	107	0.018545	0.010554	0.11225	0.0074301
AKCA127	108	NaN	NaN	NaN	NaN
AKCA127	109	0.052429	0.033235	0.047931	0.023609
AKCA127	110	NaN	NaN	NaN	NaN
AKCA127	111	0.13869	0.083077	0.075032	0.023919
AKCA127	112	0.01469	0.099721	0.093118	0.042063
AKCA127	113	0.12879	0.033081	0.072397	0.013814
AKCA127	114	0.0043554	0.013594	0.071428	0.028196
AKCA127	115	0.0085317	0.015377	0.021559	0.011836
AKCA127	116	0.10079	0.089729	0.058114	0.018036
AKCA127	117	0.055728	0.02342	0.083195	0.030736
AKCA127	118	NaN	NaN	NaN	NaN
AKCA127	119	0.049551	0.05783	0.036032	0.021549
AKCA127	120	0.021919	0.26298	0.10636	0.034073
AKCA127	121	NaN	NaN	NaN	NaN
AKCA127	122	0.063098	0.007765	0.084635	0.019093
AKCA127	123	NaN	NaN	NaN	NaN
AKCA127	124	0.11593	0.01866	0.036832	0.030908
AKCA127	125	NaN	NaN	NaN	NaN
AKCA127	126	0.12068	0.036111	0.097084	0.038095
AKCA127	127	0.09935	0.036697	0.083432	0.055863
AKCA127	128	0.094838	0.059322	0.14584	0.016843
AKCA127	129	0.20107	0.10076	0.11127	0.048928
AKCA127	130	0.023823	0.029319	0.11496	0.059235
AKCA127	131	0.013598	0.10147	0.09295	0.017884
AKCA127	132	0.10482	0.060208	0.049134	0.052961
AKCA127	133	NaN	NaN	NaN	NaN
AKCA127	134	0.0039794	0.038347	0.093799	0.011694
AKCA127	135	0.10621	0.01096	0.076222	0.039853
AKCA127	136	0.023688	0.058986	0.092113	0.072209
AKCA127	137	0.14333	0.11924	0.044029	0.033169
AKCA127	138	NaN	NaN	NaN	NaN
AKCA127	139	NaN	NaN	NaN	NaN
AKCA127	140	NaN	NaN	NaN	NaN
AKCA127	141	NaN	NaN	NaN	NaN
AKCA127	142	0.023824	0.021907	0.08988	0.060146
AKCA127	143	0.1535	0.0061769	0.045816	0.031153
AKCA127	144	0.053676	0.024034	0.048209	0.011569
AKCA127	145	0.046776	0.029822	0.14913	0.025753
AKCA127	146	0.13419	0.015253	0.091072	0.011714
AKCA127	147	NaN	NaN	NaN	NaN
AKCA127	148	0.058578	0.012701	0.064088	0.015147
AKCA127	149	0.025795	0.035449	0.052024	0.017636
AKCA127	150	0.26467	0.048805	0.11123	0.013905
AKCA127	151	0.040334	0.05294	0.088077	0.025351
AKCA127	152	NaN	NaN	NaN	NaN
AKCA127	153	NaN	NaN	NaN	NaN
AKCA127	154	0.014816	0.30933	0.10717	0.029011
AKCA127	155	NaN	NaN	NaN	NaN
AKCA127	156	0.056281	0.038555	0.065359	0.028372
AKCA127	157	0.094743	0.087195	0.10412	0.039518
AKCA127	158	NaN	NaN	NaN	NaN
AKCA127	159	0.31646	0.063874	0.099166	0.044218
AKCA127	160	0.01259	0.070098	0.05671	0.065393
AKCA127	161	0.17827	0.0085395	0.13384	0.071495
AKCA127	162	0.022046	0.098647	0.10244	0.036518
AKCA127	163	NaN	NaN	NaN	NaN
AKCA127	164	0.1477	0.032124	0.057682	0.036371
AKCA127	165	0.044409	0.067349	0.067753	0.017672
AKCA127	166	0.19655	0.027891	0.14423	0.032142
AKCA127	167	0.014846	0.23096	0.12173	0.049681
AKCA127	168	0.031169	0.0093026	0.091882	0.022346
AKCA127	169	0.10285	0.035593	0.077479	0.014984
AKCA127	170	0.14635	0.012085	0.14042	0.055826
AKCA127	171	0.07658	0.022587	0.12885	0.03517
AKCA127	172	0.11319	0.031791	0.05665	0.014022
AKCA127	173	NaN	NaN	NaN	NaN
AKCA127	174	NaN	NaN	NaN	NaN
AKCA127	175	NaN	NaN	NaN	NaN
AKCA127	176	0.36633	0.0064637	0.11797	0.028223
AKCA127	177	NaN	NaN	NaN	NaN
AKCA127	178	NaN	NaN	NaN	NaN
AKCA127	179	NaN	NaN	NaN	NaN
AKCA127	180	0.011315	0.23931	0.069816	0.058204
AKCA127	181	0.056992	0.05088	0.093758	0.025797
AKCA127	182	0.20964	0.034492	0.09539	0.019784
AKCA127	183	NaN	NaN	NaN	NaN
AKCA127	184	0.072275	0.027072	0.10164	0.011459
AKCA127	185	0.068919	0.058882	0.031959	0.021018
AKCA127	186	0.0061102	0.0090409	0.076126	0.027029
AKCA127	187	NaN	NaN	NaN	NaN
AKCA127	188	NaN	NaN	NaN	NaN
AKCA127	189	0.3019	0.027743	0.054951	0.04622
AKCA127	190	0.082721	0.075178	0.045516	0.022533
AKCA127	191	0.20078	0.022896	0.014033	0.034563
AKCA127	192	0.16434	0.037252	0.073077	0.0085561
AKCA127	193	NaN	NaN	NaN	NaN
AKCA127	194	NaN	NaN	NaN	NaN
AKCA127	195	0.062174	0.016779	0.039968	0.009077
AKCA127	196	0.17072	0.053628	0.071365	0.044568
AKCA127	197	NaN	NaN	NaN	NaN
AKCA127	198	0.24395	0.047318	0.071015	0.0515
AKCA127	199	NaN	NaN	NaN	NaN
AKCA127	200	0.10596	0.040771	0.080614	0.037193
AKCA127	201	0.013544	0.10361	0.11926	0.028293
AKCA127	202	NaN	NaN	NaN	NaN
AKCA127	203	0.096047	0.035949	0.032384	0.023143
AKCA127	204	0.0055947	0.010934	0.076269	0.036175
AKCA127	205	NaN	NaN	NaN	NaN
AKCA127	206	0.018231	0.012605	0.11303	0.013353
AKCA127	207	0.12528	0.089018	0.13975	0.071217
AKCA127	208	0.21937	0.0051354	0.069417	0.012282
AKCA127	209	0.114	0.018672	0.080088	0.072549
AKCA127	210	0.079776	0.034929	0.069943	0.032537
AKCA127	211	0.0052557	0.013072	0.041249	0.065066
AKCA127	212	NaN	NaN	NaN	NaN
AKCA127	213	0.20653	0.021695	0.069885	0.046781
AKCA127	214	0.40554	0.14964	0.063342	0.050976
AKCA127	215	NaN	NaN	NaN	NaN
AKCA127	216	0.025785	0.047348	0.11372	0.040338
AKCA127	217	NaN	NaN	NaN	NaN
AKCA127	218	NaN	NaN	NaN	NaN
AKCA127	219	0.26928	0.0018724	0.093194	0.017946
AKCA127	220	0.19157	0.036529	0.082862	0.039665
AKCA127	221	NaN	NaN	NaN	NaN
AKCA127	222	0.14105	0.018158	0.051233	0.0029509
AKCA127	223	0.016216	0.064488	0.046254	0.041276
AKCA127	224	0.15676	0.0044145	0.074032	0.063694
AKCA127	225	0.19823	0.065923	0.047926	0.028611
AKCA127	226	NaN	NaN	NaN	NaN
AKCA127	227	0.043997	0.049464	0.069165	0.013693
AKCA127	228	0.092647	0.014015	0.11156	0.044415
AKCA127	229	NaN	NaN	NaN	NaN
AKCA127	230	0.27439	0.051339	0.086738	0.022835
AKCA127	231	NaN	NaN	NaN	NaN
AKCA127	232	0.087168	0.0093363	0.053882	0.044806
AKCA127	233	0.032982	0.015716	0.090615	0.049787
AKCA127	234	NaN	NaN	NaN	NaN
AKCA127	235	0.014587	0.21655	0.1028	0.011043
AKCA127	236	0.01402	0.11818	0.065949	0.044173
AKCA127	237	0.24029	0.065868	0.076051	0.01285
AKCA127	238	0.060808	0.038067	0.091122	0.023488
AKCA127	239	0.011932	0.035281	0.107	0.028137
AKCA127	240	0.0088402	0.093324	0.11254	0.062593
AKCA127	241	0.14157	0.023512	0.12241	0.057932
AKCA127	242	NaN	NaN	NaN	NaN
AKCA127	243	0.086147	0.02338	0.035107	0.025276
AKCA127	244	0.11218	0.16614	0.072018	0.015783
AKCA127	245	0.08982	0.070002	0.12175	0.038251
AKCA127	246	NaN	NaN	NaN	NaN
AKCA127	247	0.051853	0.026472	0.084929	0.05396
AKCA127	248	0.40926	0.087786	0.069769	0.018491
AKCA127	249	0.40832	0.043224	0.034751	0.059128
AKCA127	250	0.01598	0.039052	0.12853	0.041753
AKCA127	251	NaN	NaN	NaN	NaN
AKCA127	252	NaN	NaN	NaN	NaN
AKCA127	253	0.093584	0.021662	0.060571	0.016489
AKCA127	254	0.219	0.012675	0.14941	0.035366
AKCA127	255	0.023116	0.021052	0.12501	0.098602
AKCA127	256	0.13215	0.10228	0.0059864	0.030345
AKCA127	257	0.21002	0.029676	0.070674	0.020094
AKCA127	258	0.13248	0.021136	0.064714	0.031817
AKCA127	259	0.049605	0.16475	0.071708	0.021649
AKCA127	260	0.088205	0.0084959	0.10981	0.026806
AKCA127	261	NaN	NaN	NaN	NaN
AKCA127	262	NaN	NaN	NaN	NaN
AKCA127	263	NaN	NaN	NaN	NaN
AKCA127	264	0.16542	0.07508	0.057392	0.026535
AKCA127	265	NaN	NaN	NaN	NaN
AKCA127	266	0.16937	0.0090043	0.079408	0.027342
AKCA127	267	0.48812	0.018442	0.068761	0.087087
AKCA127	268	0.061732	0.034512	0.095642	0.016139
AKCA127	269	0.2928	0.030433	0.12119	0.015483
AKCA127	270	0.018986	0.013247	0.041645	0.061949
AKCA127	271	0.1473	0.013365	0.046078	0.041578
AKCA127	272	0.10852	0.16733	0.12281	0.057215
AKCA127	273	0.11975	0.032571	0.079458	0.032973
AKCA127	274	0.043368	0.13848	0.10924	0.014311
AKCA127	275	0.26705	0.062312	0.034033	0.025795
AKCA127	276	NaN	NaN	NaN	NaN
AKCA127	277	0.059802	0.022404	0.039054	0.018033
AKCA127	278	0.39508	0.036379	0.091578	0.050987
AKCA127	279	NaN	NaN	NaN	NaN
AKCA127	280	0.06472	0.28604	0.10779	0.028633
AKCA127	281	0.006867	0.035132	0.049824	0.042108
AKCA127	282	0.084686	0.011847	0.085742	0.041202
AKCA127	283	0.31481	0.018938	0.06082	0.0071606
AKCA127	284	0.020922	0.14894	0.072315	0.071295
AKCA127	285	0.047962	0.023122	0.048231	0.035673
AKCA127	286	NaN	NaN	NaN	NaN
AKCA127	287	NaN	NaN	NaN	NaN
AKCA127	288	0.17461	0.050467	0.029368	0.062565
AKCA127	289	0.027492	0.030423	0.093819	0.058824
AKCA127	290	0.090136	0.039935	0.073865	0.013512
AKCA127	291	0.060566	0.054306	0.13869	0.083212
AKCA127	292	0.090704	0.031429	0.041444	0.040403
AKCA127	293	0.014356	0.018353	0.1001	0.023482
AKCA127	294	0.17412	0.037075	0.041556	0.013605
AKCA127	295	0.17851	0.045261	0.13202	0.060765
AKCA127	296	0.32047	0.0082997	0.087642	0.029499
AKCA127	297	NaN	NaN	NaN	NaN
AKCA127	298	NaN	NaN	NaN	NaN
AKCA127	299	0.01463	0.013189	0.046531	0.014843
AKCA127	300	0.2437	0.053166	0.10349	0.023261
AKCA127	301	0.051905	0.030129	0.073072	0.014042
AKCA127	302	0.018622	0.17147	0.038938	0.039916
AKCA127	303	0.0026814	0.1187	0.11862	0.055352
AKCA127	304	NaN	NaN	NaN	NaN
AKCA127	305	0.016934	0.015312	0.081228	0.026211
AKCA127	306	0.090646	0.057244	0.10127	0.01783
AKCA127	307	0.049534	0.054274	0.094674	0.035925
AKCA127	308	0.22223	0.0094926	0.15631	0.047021
AKCA127	309	0.16776	0.056656	0.083025	0.052041
AKCA127	310	0.075489	0.012873	0.10315	0.0229
AKCA127	311	NaN	NaN	NaN	NaN
AKCA127	312	NaN	NaN	NaN	NaN
AKCA127	313	0.21396	0.021695	0.070007	0.060472
AKCA127	314	NaN	NaN	NaN	NaN
AKCA127	315	NaN	NaN	NaN	NaN
AKCA127	316	NaN	NaN	NaN	NaN
AKCA127	317	0.061751	0.012126	0.037761	0.033371
AKCA127	318	0.13004	0.011934	0.1606	0.023059
AKCA127	319	NaN	NaN	NaN	NaN
AKCA127	320	NaN	NaN	NaN	NaN
AKCA127	321	NaN	NaN	NaN	NaN
AKCA127	322	NaN	NaN	NaN	NaN
AKCA127	323	0.21215	0.005953	0.031123	0.048052
AKCA127	324	0.13748	0.016899	0.04243	0.097755
AKCA127	325	0.01655	0.051878	0.10679	0.041122
AKCA127	326	0.052021	0.032629	0.089337	0.013701
AKCA127	327	NaN	NaN	NaN	NaN
AKCA127	328	0.31144	0.0042833	0.135	0.053801
AKCA127	329	0.032218	0.079748	0.093693	0.0097447
AKCA127	330	0.095915	0.0094032	0.073867	0.044395
AKCA127	331	0.45655	0.024276	0.058037	0.060108
AKCA127	332	0.048392	0.0040764	0.087664	0.042687
AKCA127	333	0.23023	0.082793	0.076613	0.026615
AKCA127	334	0.28411	0.0061488	0.061451	0.027773
AKCA127	335	0.030021	0.01988	0.10249	0.034443
AKCA127	336	0.10319	0.014883	0.057211	0.0068523
AKCA127	337	0.14091	0.023497	0.11177	0.020659
AKCA127	338	0.048567	0.020314	0.072209	0.062621
AKCA127	339	NaN	NaN	NaN	NaN
AKCA127	340	0.16826	0.025311	0.093565	0.038969
AKCA127	341	0.095308	0.22007	0.056735	0.018195
AKCA127	342	0.09105	0.037577	0.072579	0.031821
AKCA127	343	0.0094717	0.012842	0.089681	0.046761
AKCA127	344	0.092168	0.039635	0.031378	0.028287
AKCA127	345	NaN	NaN	NaN	NaN
AKCA127	346	NaN	NaN	NaN	NaN
AKCA127	347	0.00084288	0.51967	0.085722	0.020131
AKCA127	348	NaN	NaN	NaN	NaN
AKCA127	349	0.11366	0.0090145	0.092893	0.022503
AKCA127	350	0.023863	0.012868	0.08484	0.022094
AKCA127	351	0.17062	0.036878	0.055384	0.060606
AKCA127	352	0.38767	0.0035562	0.0070679	0.016204
AKCA127	353	NaN	NaN	NaN	NaN
AKCA127	354	0.25608	0.10234	0.12846	0.044953
AKCA127	355	0.079404	0.019147	0.062688	0.046451
AKCA127	356	0.13056	0.24244	0.047507	0.024513
AKCA127	357	0.060123	0.012915	0.077549	0.014383
AKCA127	358	NaN	NaN	NaN	NaN
AKCA127	359	NaN	NaN	NaN	NaN
AKCA127	360	NaN	NaN	NaN	NaN
AKCA127	361	0.24585	0.062556	0.079108	0.016686
AKCA127	362	NaN	NaN	NaN	NaN
AKCA127	363	0.10257	0.061764	0.16593	0.019134
AKCA127	364	0.3162	0.029522	0.043936	0.025289
AKCA127	365	0.29268	0.0145	0.076422	0.042314
AKCA127	366	NaN	NaN	NaN	NaN
AKCA127	367	0.052063	0.19371	0.047426	0.028263
AKCA127	368	NaN	NaN	NaN	NaN
AKCA127	369	0.042397	0.033822	0.10739	0.012265
AKCA127	370	0.19686	0.074347	0.054858	0.03921
AKCA127	371	0.52242	0.066121	0.14546	0.016283
AKCA127	372	0.053602	0.027173	0.076263	0.023312
AKCA127	373	0.24688	0.014323	0.11455	0.041571
AKCA127	374	NaN	NaN	NaN	NaN
AKCA127	375	NaN	NaN	NaN	NaN
AKCA127	376	NaN	NaN	NaN	NaN
AKCA127	377	0.053522	0.10942	0.088489	0.033953
AKCA127	378	0.23981	0.0071191	0.061185	0.012123
AKCA127	379	0.19814	0.030119	0.13387	0.034821
AKCA127	380	0.21581	0.012203	0.050314	0.050904
AKCA127	381	NaN	NaN	NaN	NaN
AKCA127	382	NaN	NaN	NaN	NaN
AKCA127	383	0.073225	0.053875	0.096496	0.021132
AKCA127	384	0.093213	0.019327	0.074671	0.020647
AKCA127	385	0.038987	0.014407	0.094173	0.033861
AKCA127	386	NaN	NaN	NaN	NaN
AKCA127	387	NaN	NaN	NaN	NaN
AKCA127	388	0.0030016	0.22661	0.058543	0.02279
AKCA127	389	NaN	NaN	NaN	NaN
AKCA127	390	0.078978	0.10963	0.048693	0.027234
AKCA127	391	0.17091	0.058344	0.10768	0.034966
AKCA127	392	0.087213	0.10066	0.070124	0.016821
AKCA127	393	0.24312	0.029743	0.087346	0.076732
AKCA127	394	NaN	NaN	NaN	NaN
AKCA127	395	0.19395	0.019016	0.13045	0.0059694
AKCA127	396	NaN	NaN	NaN	NaN
AKCA127	397	0.15275	0.0082892	0.037894	0.020272
AKCA127	398	0.049541	0.038431	0.069893	0.050632
AKCA127	399	0.00088436	0.38627	0.057101	0.033684
AKCA127	400	0.0028021	0.012566	0.087593	0.020114
AKCA127	401	NaN	NaN	NaN	NaN
AKCA127	402	NaN	NaN	NaN	NaN
AKCA127	403	0.027699	0.070227	0.12413	0.053201
AKCA127	404	0.020858	0.013741	0.045313	0.072937
AKCA127	405	0.26489	0.017072	0.036445	0.053838
AKCA127	406	0.090746	0.015365	0.083628	0.015757
AKCA127	407	0.025149	0.089416	0.065394	0.041179
AKCA127	408	0.17792	0.15959	0.11103	0.027269
AKCA127	409	NaN	NaN	NaN	NaN
AKCA127	410	0.46173	0.019458	0.038478	0.023833
AKCA127	411	0.018403	0.044785	0.15578	0.018431
AKCA127	412	0.079528	0.032815	0.059418	0.024186
AKCA127	413	NaN	NaN	NaN	NaN
AKCA127	414	NaN	NaN	NaN	NaN
AKCA127	415	NaN	NaN	NaN	NaN
AKCA127	416	NaN	NaN	NaN	NaN
AKCA127	417	0.11203	0.13562	0.068637	0.0094324
AKCA127	418	0.029278	0.063525	0.08476	0.043678
AKCA127	419	0.25719	0.10025	0.066422	0.017645
AKCA127	420	0.09019	0.024038	0.057135	0.013547
AKCA127	421	0.16575	0.11629	0.055129	0.013539
AKCA127	422	NaN	NaN	NaN	NaN
AKCA127	423	0.021226	0.0057939	0.044943	0.034057
AKCA127	424	0.051653	0.034587	0.057637	0.014377
AKCA127	425	NaN	NaN	NaN	NaN
AKCA127	426	NaN	NaN	NaN	NaN
AKCA127	427	0.14508	0.028888	0.083418	0.024639
AKCA127	428	NaN	NaN	NaN	NaN
AKCA127	429	0.0078684	0.028079	0.076635	0.028846
AKCA127	430	0.0084808	0.034302	0.10862	0.046312
AKCA127	431	NaN	NaN	NaN	NaN
AKCA127	432	0.012569	0.18321	0.06975	0.016513
AKCA127	433	NaN	NaN	NaN	NaN
AKCA127	434	0.13821	0.10347	0.084292	0.036986
AKCA127	435	NaN	NaN	NaN	NaN
AKCA127	436	NaN	NaN	NaN	NaN
AKCA127	437	NaN	NaN	NaN	NaN
AKCA127	438	NaN	NaN	NaN	NaN
AKCA127	439	0.20594	0.0072622	0.077571	0.01605
AKCA127	440	NaN	NaN	NaN	NaN
AKCA127	441	0.011824	0.011662	0.050358	0.080024
AKCA127	442	0.04843	0.14806	0.052399	0.018808
AKCA127	443	0.21151	0.061815	0.066349	0.04327
AKCA127	444	NaN	NaN	NaN	NaN
AKCA127	445	0.18225	0.055882	0.067857	0.046378
AKCA127	446	0.40339	0.017931	0.091433	0.018819
AKCA127	447	NaN	NaN	NaN	NaN
AKCA127	448	0.17222	0.050215	0.11538	0.020102
AKCA127	449	0.0012461	0.0020178	0.072789	0.0201
AKCA127	450	NaN	NaN	NaN	NaN
AKCA127	451	NaN	NaN	NaN	NaN
AKCA127	452	0.041841	0.029992	0.05469	0.039378
AKCA127	453	0.057858	0.033323	0.042891	0.027418
AKCA127	454	0.23618	0.22354	0.068145	0.069549
AKCA127	455	NaN	NaN	NaN	NaN
AKCA127	456	0.0123	0.040541	0.081046	0.018153
AKCA127	457	0.016067	0.065072	0.12882	0.073682
AKCA127	458	0.086772	0.057239	0.10668	0.031294
AKCA127	459	0.26266	0.011959	0.070476	0.046745
AKCA127	460	0.04124	0.076784	0.048247	0.021469
AKCA127	461	0.058711	0.097399	0.13629	0.064799
AKCA127	462	0.0050692	0.015178	0.070159	0.040647
AKCA127	463	NaN	NaN	NaN	NaN
AKCA127	464	0.066682	0.057909	0.084153	0.018315
AKCA127	465	0.11644	0.035261	0.058569	0.047095
AKCA127	466	NaN	NaN	NaN	NaN
AKCA127	467	0.076906	0.023749	0.1259	0.060128
AKCA127	468	0.13992	0.011086	0.10868	0.026696
AKCA127	469	NaN	NaN	NaN	NaN
AKCA127	470	0.0153	0.039007	0.069102	0.022899
AKCA127	471	0.015744	0.037622	0.10627	0.033709
AKCA127	472	0.11064	0.12787	0.051199	0.0081233
AKCA127	473	0.016039	0.042783	0.081919	0.030722
AKCA127	474	0.020716	0.026506	0.077748	0.011435
AKCA127	475	0.085946	0.036951	0.07642	0.021891
AKCA127	476	0.08699	0.045526	0.048135	0.048866
AKCA127	477	NaN	NaN	NaN	NaN
AKCA127	478	NaN	NaN	NaN	NaN
AKCA127	479	NaN	NaN	NaN	NaN
AKCA127	480	NaN	NaN	NaN	NaN
AKCA127	481	NaN	NaN	NaN	NaN
AKCA127	482	NaN	NaN	NaN	NaN
AKCA127	483	0.28275	0.020763	0.014387	0.028026
AKCA127	484	NaN	NaN	NaN	NaN
AKCA127	485	0.10256	0.17741	0.10306	0.032243
AKCA127	486	NaN	NaN	NaN	NaN
AKCA127	487	0.046649	0.042481	0.028838	0.020488
AKCA127	488	NaN	NaN	NaN	NaN
AKCA127	489	0.26287	0.01864	0.060378	0.020677
AKCA127	490	NaN	NaN	NaN	NaN
AKCA127	491	0.029079	0.087953	0.10217	0.011155
AKCA127	492	0.1997	0.051706	0.10965	0.021374
AKCA127	493	NaN	NaN	NaN	NaN
AKCA127	494	0.030708	0.029022	0.10421	0.046015
AKCA127	495	NaN	NaN	NaN	NaN
AKCA127	496	NaN	NaN	NaN	NaN
AKCA127	497	NaN	NaN	NaN	NaN
AKCA127	498	0.17085	0.03692	0.082835	0.037133
AKCA127	499	0.026329	0.025831	0.13422	0.056089
AKCA127	500	0.069194	0.016714	0.053499	0.043966
AKCA127	501	0.047468	0.26891	0.069643	0.043279
AKCA127	502	0.039606	0.0089126	0.049558	0.032542
AKCA127	503	0.024908	0.023185	0.1282	0.043193
AKCA127	504	0.44983	0.10204	0.17689	0.04743
AKCA127	505	0.074949	0.048874	0.054887	0.019741
AKCA127	506	NaN	NaN	NaN	NaN
AKCA127	507	NaN	NaN	NaN	NaN
AKCA127	508	NaN	NaN	NaN	NaN
AKCA127	509	0.06241	0.013382	0.043893	0.09719
AKCA127	510	NaN	NaN	NaN	NaN
AKCA127	511	NaN	NaN	NaN	NaN
AKCA127	512	0.035663	0.070182	0.051147	0.028549
AKCA127	513	0.012057	0.086292	0.099022	0.041754
AKCA127	514	NaN	NaN	NaN	NaN
AKCA127	515	0.051939	0.054471	0.068268	0.0093505
AKCA127	516	0.20028	0.18419	0.061561	0.088906
AKCA127	517	0.058743	0.059834	0.14308	0.033512
AKCA127	518	0.10126	0.01808	0.075288	0.016536
AKCA127	519	0.1881	0.11513	0.046446	0.043045
AKCA127	520	NaN	NaN	NaN	NaN
AKCA127	521	NaN	NaN	NaN	NaN
AKCA127	522	0.13871	0.0086576	0.033858	0.040748
AKCA127	523	NaN	NaN	NaN	NaN
AKCA127	524	NaN	NaN	NaN	NaN
AKCA127	525	0.14486	0.1086	0.087069	0.039775
AKCA127	526	NaN	NaN	NaN	NaN
AKCA127	527	0.071815	0.038228	0.024355	0.048494
AKCA127	528	0.12494	0.055079	0.099936	0.067701
AKCA127	529	0.40486	0.005268	0.11143	0.10316
AKCA127	530	NaN	NaN	NaN	NaN
AKCA127	531	0.06129	0.019674	0.06568	0.019568
AKCA127	532	NaN	NaN	NaN	NaN
AKCA127	533	0.38217	0.096881	0.085225	0.067606
AKCA127	534	NaN	NaN	NaN	NaN
AKCA127	535	NaN	NaN	NaN	NaN
AKCA127	536	NaN	NaN	NaN	NaN
AKCA127	537	0.066194	0.019415	0.039392	0.04119
AKCA127	538	0.049539	0.02209	0.059735	0.026851
AKCA127	539	0.03163	0.01106	0.063213	0.021097
AKCA127	540	NaN	NaN	NaN	NaN
AKCA127	541	0.058739	0.061458	0.13033	0.055371
AKCA127	542	0.42228	0.01019	0.081365	0.056329
AKCA127	543	0.090766	0.047551	0.085414	0.012957
AKCA127	544	0.098333	0.039184	0.095538	0.0092048
AKCA127	545	NaN	NaN	NaN	NaN
AKCA127	546	0.059977	0.1163	0.066646	0.023142
AKCA127	547	0.030324	0.023241	0.056641	0.033891
AKCA127	548	NaN	NaN	NaN	NaN
AKCA127	549	NaN	NaN	NaN	NaN
AKCA127	550	0.011129	0.06519	0.058926	0.0032546
AKCA127	551	NaN	NaN	NaN	NaN
AKCA127	552	0.062659	0.071872	0.085412	0.039219
AKCA127	553	NaN	NaN	NaN	NaN
AKCA127	554	0.16302	0.11553	0.04919	0.019802
AKCA127	555	NaN	NaN	NaN	NaN
AKCA127	556	0.10864	0.029934	0.034464	0.015408
AKCA127	557	NaN	NaN	NaN	NaN
AKCA127	558	NaN	NaN	NaN	NaN
AKCA127	559	NaN	NaN	NaN	NaN
AKCA127	560	0.01048	0.074781	0.13889	0.058012
AKCA127	561	0.063472	0.36037	0.16582	0.10468
AKCA127	562	0.12713	0.012316	0.029228	0.011432
AKCA127	563	NaN	NaN	NaN	NaN
AKCA127	564	NaN	NaN	NaN	NaN
AKCA127	565	0.11796	0.15243	0.091788	0.042522
AKCA127	566	0.19766	0.090586	0.17229	0.023891
AKCA127	567	0.14409	0.020622	0.10432	0.012498
AKCA127	568	NaN	NaN	NaN	NaN
AKCA127	569	0.17317	0.13211	0.07881	0.020811
AKCA127	570	0.26647	0.022375	0.06859	0.026191
AKCA127	571	0.26539	0.1483	0.082653	0.017778
AKCA127	572	0.018768	0.024418	0.095764	0.06041
AKCA127	573	0.56053	0.022725	0.073302	0.071674
AKCA127	574	0.13654	0.084241	0.069804	0.042929
AKCA127	575	NaN	NaN	NaN	NaN
AKCA127	576	0.09581	0.1115	0.13113	0.033762
AKCA127	577	NaN	NaN	NaN	NaN
AKCA127	578	0.018675	0.036904	0.082857	0.032238
AKCA127	579	NaN	NaN	NaN	NaN
AKCA127	580	0.13454	0.25922	0.043782	0.046285
AKCA127	581	0.053487	0.085743	0.064385	0.062552
AKCA127	582	0.47069	0.034961	0.04265	0.050735
AKCA127	583	0.2209	0.06061	0.12502	0.010619
AKCA127	584	0.3474	0.18983	0.084714	0.052655
AKCA127	585	0.012583	0.013369	0.10033	0.021675
AKCA127	586	0.673	0.0058385	0.16347	0.096419
AKCA127	587	0.18107	0.054998	0.044684	0.0098567
AKCA127	588	0.068152	0.036042	0.062941	0.029189
AKCA127	589	0.034624	0.06746	0.073298	0.073549
AKCA127	590	0.096234	0.071389	0.087175	0.016547
AKCA127	591	0.25482	0.012941	0.11957	0.076376
AKCA127	592	NaN	NaN	NaN	NaN
AKCA127	593	NaN	NaN	NaN	NaN
AKCA127	594	NaN	NaN	NaN	NaN
AKCA127	595	NaN	NaN	NaN	NaN
AKCA127	596	0.20502	0.038128	0.045409	0.070102
AKCA127	597	0.041255	0.064036	0.14124	0.0083219
AKCA127	598	0.48796	0.045411	0.13558	0.087464
AKCA127	599	0.42242	0.084813	0.080267	0.050413
AKCA127	600	0.085187	0.027345	0.068586	0.028078
AKCA127	601	0.11002	0.03102	0.057728	0.044992
AKCA127	602	0.0079452	0.10447	0.055118	0.052908
AKCA127	603	0.13043	0.062198	0.11361	0.034587
AKCA127	604	0.30312	0.0029196	0.080191	0.016942
AKCA127	605	0.018253	0.05894	0.10571	0.048971
AKCA127	606	0.14611	0.01685	0.14641	0.032761
AKCA127	607	0.051852	0.14184	0.075916	0.10402
AKCA127	608	NaN	NaN	NaN	NaN
AKCA127	609	NaN	NaN	NaN	NaN
AKCA127	610	NaN	NaN	NaN	NaN
AKCA127	611	NaN	NaN	NaN	NaN
AKCA127	612	0.21777	0.031473	0.062492	0.020475
AKCA127	613	NaN	NaN	NaN	NaN
AKCA127	614	0.019767	0.030987	0.080419	0.028677
AKCA127	615	0.33338	0.0067804	0.020885	0.025203
AKCA127	616	0.17581	0.041599	0.051642	0.0041162
AKCA127	617	0.018573	0.095859	0.031384	0.077703
AKCA127	618	NaN	NaN	NaN	NaN
AKCA127	619	NaN	NaN	NaN	NaN
AKCA127	620	0.093526	0.015635	0.14944	0.07639
AKCA127	621	NaN	NaN	NaN	NaN
AKCA127	622	0.086545	0.052855	0.088158	0.038408
AKCA127	623	NaN	NaN	NaN	NaN
AKCA127	624	NaN	NaN	NaN	NaN
AKCA127	625	NaN	NaN	NaN	NaN
AKCA127	626	NaN	NaN	NaN	NaN
AKCA127	627	NaN	NaN	NaN	NaN
AKCA127	628	NaN	NaN	NaN	NaN
AKCA127	629	NaN	NaN	NaN	NaN
AKCA127	630	0.31552	0.13707	0.067724	0.017514
AKCA127	631	NaN	NaN	NaN	NaN
AKCA127	632	NaN	NaN	NaN	NaN
AKCA127	633	NaN	NaN	NaN	NaN
AKCA127	634	0.012503	0.055191	0.049782	0.021312
AKCA127	635	NaN	NaN	NaN	NaN
AKCA127	636	NaN	NaN	NaN	NaN
AKCA127	637	NaN	NaN	NaN	NaN
AKCA127	638	0.18534	0.080731	0.045485	0.010921
AKCA127	639	NaN	NaN	NaN	NaN
AKCA127	640	0.16382	0.048618	0.087456	0.014324
AKCA127	641	0.46376	0.057973	0.10719	0.10514
AKCA127	642	0.17281	0.098408	0.025423	0.029732
AKCA127	643	0.13266	0.091737	0.077491	0.047606
AKCA127	644	NaN	NaN	NaN	NaN
AKCA127	645	0.011378	0.0055235	0.094562	0.061703
AKCA127	646	0.042322	0.082842	0.062482	0.012735
AKCA127	647	NaN	NaN	NaN	NaN
AKCA127	648	NaN	NaN	NaN	NaN
AKCA127	649	0.017338	0.0063272	0.095497	0.031406
AKCA127	650	0.08267	0.10169	0.066395	0.0381
AKCA127	651	NaN	NaN	NaN	NaN
AKCA127	652	0.18412	0.014181	0.10495	0.018826
AKCA127	653	0.033603	0.10318	0.042797	0.041143
AKCA127	654	0.21746	0.01535	0.14527	0.039561
AKCA127	655	NaN	NaN	NaN	NaN
AKCA127	656	0.089667	0.0062258	0.076193	0.033909
AKCA127	657	NaN	NaN	NaN	NaN
AKCA127	658	NaN	NaN	NaN	NaN
AKCA127	659	NaN	NaN	NaN	NaN
AKCA127	660	0.1595	0.039586	0.064588	0.021342
AKCA127	661	0.0083976	0.048275	0.0085493	0.013428
AKCA127	662	0.25803	0.013415	0.079046	0.024896
AKCA127	663	NaN	NaN	NaN	NaN
AKCA127	664	0.1723	0.030327	0.098407	0.027702
AKCA127	665	0.036297	0.025964	0.066609	0.030537
AKCA127	666	0.072277	0.034257	0.083579	0.025207
AKCA127	667	0.56614	0.042527	0.06913	0.048014
AKCA127	668	NaN	NaN	NaN	NaN
AKCA127	669	0.051943	0.44143	0.15256	0.080383
AKCA127	670	NaN	NaN	NaN	NaN
AKCA127	671	NaN	NaN	NaN	NaN
AKCA127	672	NaN	NaN	NaN	NaN
AKCA127	673	0.0080612	0.028459	0.065723	0.040151
AKCA127	674	NaN	NaN	NaN	NaN
AKCA127	675	NaN	NaN	NaN	NaN
AKCA127	676	0.18939	0.014908	0.076548	0.019861
AKCA127	677	NaN	NaN	NaN	NaN
AKCA127	678	NaN	NaN	NaN	NaN
AKCA127	679	NaN	NaN	NaN	NaN
AKCA127	680	NaN	NaN	NaN	NaN
AKCA127	681	0.0532	0.016707	0.078987	0.0659
AKCA127	682	NaN	NaN	NaN	NaN
AKCA127	683	0.021464	0.51659	0.039362	0.036913
AKCA127	684	0.16059	0.20056	0.10736	0.078924
AKCA127	685	0.31032	0.091341	0.043291	0.033056
AKCA127	686	0.42367	0.020906	0.065274	0.028519
AKCA127	687	NaN	NaN	NaN	NaN
AKCA127	688	0.2539	0.019185	0.12783	0.024696
AKCA127	689	0.12062	0.049255	0.083407	0.030017
AKCA127	690	NaN	NaN	NaN	NaN
AKCA127	691	NaN	NaN	NaN	NaN
AKCA127	692	NaN	NaN	NaN	NaN
AKCA127	693	0.087549	0.037228	0.13452	0.052895
AKCA127	694	0.035211	0.011106	0.12163	0.0053358
AKCA127	695	0.089849	0.018415	0.12536	0.048404
AKCA127	696	0.032233	0.15216	0.061399	0.040192
AKCA127	697	NaN	NaN	NaN	NaN
AKCA127	698	NaN	NaN	NaN	NaN
AKCA127	699	0.20067	0.084195	0.063033	0.048509
AKCA127	700	0.096452	0.099424	0.041869	0.031027
AKCA127	701	NaN	NaN	NaN	NaN
AKCA127	702	0.20624	0.011875	0.062194	0.03167
AKCA127	703	0.011932	0.015201	0.086983	0.023104
AKCA127	704	0.087206	0.020131	0.18762	0.088763
AKCA127	705	NaN	NaN	NaN	NaN
AKCA127	706	NaN	NaN	NaN	NaN
AKCA127	707	0.15194	0.049367	0.026003	0.011917
AKCA127	708	0.031286	0.0079726	0.070095	0.040234
AKCA127	709	NaN	NaN	NaN	NaN
AKCA127	710	0.007717	0.017113	0.074222	0.039595
AKCA127	711	NaN	NaN	NaN	NaN
AKCA127	712	NaN	NaN	NaN	NaN
AKCA127	713	0.3231	0.014986	0.064949	0.073053
AKCA127	714	NaN	NaN	NaN	NaN
AKCA127	715	NaN	NaN	NaN	NaN
AKCA127	716	NaN	NaN	NaN	NaN
AKCA127	717	NaN	NaN	NaN	NaN
AKCA127	718	0.0089236	0.23432	0.16597	0.037556
AKCA127	719	0.013211	0.0052752	0.035776	0.011422
AKCA127	720	0.27252	0.02062	0.058069	0.053885
AKCA127	721	0.060857	0.32182	0.065206	0.024602
AKCA127	722	0.3803	0.026846	0.16328	0.074916
AKCA127	723	0.25245	0.0093888	0.10498	0.043137
AKCA127	724	NaN	NaN	NaN	NaN
AKCA127	725	0.19717	0.067779	0.055549	0.066334
AKCA127	726	0.0092068	0.052808	0.04391	0.018234
AKCA127	727	NaN	NaN	NaN	NaN
AKCA127	728	0.098528	0.20172	0.060288	0.025977
AKCA127	729	0.028821	0.18156	0.06543	0.06679
AKCA127	730	NaN	NaN	NaN	NaN
AKCA127	731	0.006499	0.19724	0.038571	0.026219
AKCA127	732	0.12707	0.019838	0.03931	0.05394
AKCA127	733	0.022299	0.19815	0.068055	0.051563
AKCA127	734	NaN	NaN	NaN	NaN
AKCA127	735	0.042425	0.10782	0.044169	0.048509
AKCA127	736	NaN	NaN	NaN	NaN
AKCA127	737	0.035044	0.10277	0.11353	0.05664
AKCA127	738	NaN	NaN	NaN	NaN
AKCA127	739	0.14058	0.16145	0.044109	0.053452
AKCA127	740	0.1247	0.039021	0.029657	0.027512
AKCA127	741	NaN	NaN	NaN	NaN
AKCA127	742	0.32624	0.014656	0.10488	0.015551
AKCA127	743	NaN	NaN	NaN	NaN
AKCA127	744	NaN	NaN	NaN	NaN
AKCA127	745	NaN	NaN	NaN	NaN
AKCA127	746	0.16277	0.050343	0.090726	0.046593
AKCA127	747	0.34954	0.019986	0.122	0.076694
AKCA127	748	0.26726	0.023102	0.05095	0.045336
AKCA127	749	0.42469	0.042537	0.024735	0.025563
AKCA127	750	NaN	NaN	NaN	NaN
AKCA127	751	NaN	NaN	NaN	NaN
AKCA127	752	NaN	NaN	NaN	NaN
AKCA127	753	0.0079833	0.033107	0.10275	0.086759
AKCA127	754	NaN	NaN	NaN	NaN
AKCA127	755	0.050801	0.046947	0.040576	0.023957
AKCA127	756	0.079618	0.028141	0.016331	0.039248
AKCA127	757	0.15856	0.15225	0.097386	0.029412
AKCA127	758	0.077617	0.068914	0.076886	0.025791
AKCA127	759	NaN	NaN	NaN	NaN
AKCA127	760	NaN	NaN	NaN	NaN
AKCA127	761	0.40537	0.017541	0.099582	0.057189
AKCA127	762	NaN	NaN	NaN	NaN
AKCA127	763	NaN	NaN	NaN	NaN
AKCA127	764	NaN	NaN	NaN	NaN
AKCA127	765	0.31907	0.10124	0.051433	0.056271
AKCA127	766	0.097849	0.015326	0.03999	0.047835
AKCA127	767	0.065272	0.13103	0.16235	0.14254
AKCA127	768	NaN	NaN	NaN	NaN
AKCA127	769	0.11908	0.18082	0.12477	0.028906
AKCA127	770	NaN	NaN	NaN	NaN
AKCA127	771	NaN	NaN	NaN	NaN
AKCA127	772	NaN	NaN	NaN	NaN
AKCA127	773	0.013751	0.084783	0.08155	0.05106
AKCA127	774	NaN	NaN	NaN	NaN
AKCA127	775	NaN	NaN	NaN	NaN
AKCA127	776	NaN	NaN	NaN	NaN
AKCA127	777	NaN	NaN	NaN	NaN
AKCA127	778	NaN	NaN	NaN	NaN
AKCA127	779	0.13786	0.057297	0.0414	0.026333
AKCA127	780	0.044177	0.070879	0.010838	0.024305
AKCA127	781	0.14368	0.0094193	0.080634	0.053456
AKCA127	782	0.055982	0.027341	0.025286	0.036976
AKCA127	783	0.072717	0.07937	0.055602	0.037235
AKCA127	784	NaN	NaN	NaN	NaN
AKCA127	785	NaN	NaN	NaN	NaN
AKCA127	786	0.093951	0.0070719	0.10697	0.0072104
AKCA127	787	0.01142	0.2418	0.063356	0.02479
AKCA127	788	0.10874	0.012161	0.050501	0.004461
AKCA127	789	0.14085	0.059137	0.11906	0.081642
AKCA127	790	NaN	NaN	NaN	NaN
AKCA127	791	NaN	NaN	NaN	NaN
AKCA127	792	NaN	NaN	NaN	NaN
AKCA127	793	NaN	NaN	NaN	NaN
AKCA127	794	NaN	NaN	NaN	NaN
AKCA127	795	NaN	NaN	NaN	NaN
AKCA127	796	NaN	NaN	NaN	NaN
AKCA127	797	NaN	NaN	NaN	NaN
AKCA127	798	NaN	NaN	NaN	NaN
AKCA127	799	0.20494	0.060722	0.022673	0.021691
AKCA127	800	0.077752	0.018658	0.074349	0.032876
AKCA127	801	0.01144	0.075642	0.011654	0.026035
AKCA127	802	NaN	NaN	NaN	NaN
AKCA127	803	NaN	NaN	NaN	NaN
AKCA127	804	NaN	NaN	NaN	NaN
AKCA127	805	NaN	NaN	NaN	NaN
AKCA127	806	NaN	NaN	NaN	NaN
AKCA127	807	NaN	NaN	NaN	NaN
AKCA127	808	0.14833	0.10938	0.04067	0.046641
AKCA127	809	NaN	NaN	NaN	NaN
AKCA127	810	NaN	NaN	NaN	NaN
AKCA127	811	NaN	NaN	NaN	NaN
AKCA127	812	0.01776	0.049949	0.069109	0.018628
AKCA127	813	NaN	NaN	NaN	NaN
AKCA127	814	NaN	NaN	NaN	NaN
AKCA127	815	0.044319	0.16598	0.031768	0.015278
AKCA127	816	0.014497	0.017113	0.060886	0.030175
AKCA127	817	0.21904	0.026247	0.019127	0.014137
AKCA127	818	0.25179	0.01389	0.11457	0.031159
AKCA127	819	NaN	NaN	NaN	NaN
AKCA127	820	0.22438	0.040841	0.047493	0.018709
AKCA127	821	0.078114	0.057842	0.085682	0.027844
AKCA127	822	0.0097039	0.35787	0.025259	0.024269
AKCA127	823	0.021004	0.037883	0.03151	0.025323
AKCA127	824	NaN	NaN	NaN	NaN
AKCA127	825	NaN	NaN	NaN	NaN
AKCA127	826	NaN	NaN	NaN	NaN
AKCA127	827	NaN	NaN	NaN	NaN
AKCA127	828	NaN	NaN	NaN	NaN
AKCA127	829	NaN	NaN	NaN	NaN
AKCA127	830	NaN	NaN	NaN	NaN
AKCA127	831	0.1347	0.057712	0.07959	0.036516
AKCA127	832	0.064362	0.062659	0.020965	0.021822
AKCA127	833	NaN	NaN	NaN	NaN
AKCA127	834	0.081093	0.18296	0.046888	0.028944
AKCA127	835	0.10202	0.089136	0.085282	0.031359
AKCA127	836	0.15611	0.052939	0.13976	0.11085
AKCA127	837	NaN	NaN	NaN	NaN
AKCA127	838	0.0077992	0.023436	0.051397	0.041212
AKCA127	839	NaN	NaN	NaN	NaN
AKCA127	840	NaN	NaN	NaN	NaN
AKCA127	841	NaN	NaN	NaN	NaN
AKCA127	842	NaN	NaN	NaN	NaN
AKCA127	843	0.0064733	0.016262	0.042398	0.047997
AKCA127	844	NaN	NaN	NaN	NaN
AKCA127	845	NaN	NaN	NaN	NaN
AKCA127	846	NaN	NaN	NaN	NaN
AKCA127	847	0.0060763	0.08956	0.052594	0.056398
AKCA127	848	0.016743	0.062284	0.061077	0.12096
AKCA127	849	NaN	NaN	NaN	NaN
AKCA127	850	NaN	NaN	NaN	NaN
AKCA127	851	NaN	NaN	NaN	NaN
AKCA127	852	NaN	NaN	NaN	NaN
AKCA127	853	NaN	NaN	NaN	NaN
AKCA127	854	NaN	NaN	NaN	NaN
AKCA127	855	0.0012734	0.065778	0.04708	0.035652
AKCA127	856	NaN	NaN	NaN	NaN
AKCA127	857	NaN	NaN	NaN	NaN
AKCA127	858	0.13891	0.036409	0.090459	0.069583
AKCA127	859	NaN	NaN	NaN	NaN
AKCA127	860	NaN	NaN	NaN	NaN
AKCA127	861	NaN	NaN	NaN	NaN
AKCA127	862	NaN	NaN	NaN	NaN
AKCA127	863	NaN	NaN	NaN	NaN
AKCA127	864	NaN	NaN	NaN	NaN
AKCA127	865	0.090473	0.027937	0.053714	0.032587
AKCA127	866	NaN	NaN	NaN	NaN
AKCA127	867	0.065953	0.020208	0.060764	0.051967
AKCA127	868	0.088478	0.22756	0.071908	0.065589
AKCA127	869	NaN	NaN	NaN	NaN
AKCA127	870	NaN	NaN	NaN	NaN
AKCA127	871	NaN	NaN	NaN	NaN
AKCA127	872	NaN	NaN	NaN	NaN
AKCA127	873	0.094434	0.11287	0.065038	0.053661
AKCA127	874	NaN	NaN	NaN	NaN
AKCA127	875	0.1097	0.050702	0.090418	0.061876
AKCA127	876	0.053058	0.091854	0.075217	0.10375
AKCA127	877	NaN	NaN	NaN	NaN
AKCA127	878	NaN	NaN	NaN	NaN
AKCA127	879	NaN	NaN	NaN	NaN
AKCA127	880	NaN	NaN	NaN	NaN
AKCA127	881	0.12461	0.032989	0.020449	0.0018015
AKCA127	882	NaN	NaN	NaN	NaN
AKCA127	883	NaN	NaN	NaN	NaN
AKCA127	884	NaN	NaN	NaN	NaN
AKCA127	885	NaN	NaN	NaN	NaN
AKCA127	886	0.10802	0.10004	0.039052	0.016285
AKCA127	887	NaN	NaN	NaN	NaN
AKCA127	888	NaN	NaN	NaN	NaN
AKCA127	889	NaN	NaN	NaN	NaN
AKCA127	890	NaN	NaN	NaN	NaN
AKCA127	891	NaN	NaN	NaN	NaN
AKCA127	892	NaN	NaN	NaN	NaN
AKCA127	893	NaN	NaN	NaN	NaN
AKCA127	894	NaN	NaN	NaN	NaN
AKCA127	895	0.069695	0.023363	0.021705	0.023432
AKCA127	896	NaN	NaN	NaN	NaN
AKCA127	897	NaN	NaN	NaN	NaN
AKCA127	898	NaN	NaN	NaN	NaN
AKCA127	899	NaN	NaN	NaN	NaN
AKCA127	900	NaN	NaN	NaN	NaN
AKCA127	901	NaN	NaN	NaN	NaN
AKCA127	902	NaN	NaN	NaN	NaN
AKCA127	903	NaN	NaN	NaN	NaN
AKCA127	904	NaN	NaN	NaN	NaN
AKCA127	905	NaN	NaN	NaN	NaN
AKCA127	906	NaN	NaN	NaN	NaN
AKCA127	907	NaN	NaN	NaN	NaN
AKCA127	908	NaN	NaN	NaN	NaN
AKCA127	909	NaN	NaN	NaN	NaN
AKCA127	910	0.015984	0.01225	0.11028	0.08791
AKCA127	911	NaN	NaN	NaN	NaN
AKCA127	912	NaN	NaN	NaN	NaN
AKCA127	913	NaN	NaN	NaN	NaN
AKCA127	914	NaN	NaN	NaN	NaN
AKCA127	915	NaN	NaN	NaN	NaN
AKCA127	916	NaN	NaN	NaN	NaN
AKCA127	917	NaN	NaN	NaN	NaN
AKCA127	918	NaN	NaN	NaN	NaN
AKCA127	919	0.12955	0.077622	0.021376	0.024385
AKCA127	920	NaN	NaN	NaN	NaN
AKCA127	921	NaN	NaN	NaN	NaN
AKCA127	922	0.069751	0.016477	0.045273	0.0062612
AKCA127	923	NaN	NaN	NaN	NaN
AKCA127	924	NaN	NaN	NaN	NaN
AKCA127	925	0.05632	0.048966	0.043346	0.021684
AKCA127	926	NaN	NaN	NaN	NaN
AKCA127	927	0.029803	0.21078	0.0040819	0.022714
AKCA127	928	0.13323	0.040569	0.13493	0.029495
AKCA127	929	NaN	NaN	NaN	NaN
AKCA127	930	0.19062	0.038146	0.053057	0.036196
AKCA127	931	NaN	NaN	NaN	NaN
AKCA127	932	NaN	NaN	NaN	NaN
AKCA127	933	0.0080483	0.034608	0.037785	0.0080926
AKCA127	934	0.033225	0.10348	0.063089	0.05404
AKCA127	935	NaN	NaN	NaN	NaN
AKCA127	936	NaN	NaN	NaN	NaN
AKCA127	937	0.1289	0.048019	0.091599	0.068987
AKCA127	938	NaN	NaN	NaN	NaN
AKCA127	939	NaN	NaN	NaN	NaN
AKCA127	940	NaN	NaN	NaN	NaN
AKCA127	941	NaN	NaN	NaN	NaN
AKCA127	942	NaN	NaN	NaN	NaN
AKCA127	943	NaN	NaN	NaN	NaN
AKCA127	944	0.15899	0.070396	0.079803	0.016232
AKCA127	945	NaN	NaN	NaN	NaN
AKCA127	946	NaN	NaN	NaN	NaN
AKCA127	947	NaN	NaN	NaN	NaN
AKCA127	948	NaN	NaN	NaN	NaN
AKCA127	949	0.15953	0.028389	0.092314	0.058285
AKCA127	950	NaN	NaN	NaN	NaN
AKCA127	951	0.0068481	0.55271	0.021076	0.025608
AKCA127	952	NaN	NaN	NaN	NaN
AKCA127	953	NaN	NaN	NaN	NaN
AKCA127	954	NaN	NaN	NaN	NaN
AKCA127	955	NaN	NaN	NaN	NaN
AKCA127	956	0.014903	0.0084364	0.07982	0.023727
AKCA127	957	NaN	NaN	NaN	NaN
AKCA127	958	NaN	NaN	NaN	NaN
AKCA127	959	NaN	NaN	NaN	NaN
AKCA127	960	NaN	NaN	NaN	NaN
AKCA127	961	0.10833	0.053317	0.069696	0.058912
AKCA127	962	NaN	NaN	NaN	NaN
AKCA127	963	0.11575	0.065297	0.010865	0.017339
AKCA127	964	NaN	NaN	NaN	NaN
AKCA127	965	NaN	NaN	NaN	NaN
AKCA127	966	0.050952	0.26712	0.073112	0.074195
AKCA127	967	NaN	NaN	NaN	NaN
AKCA127	968	NaN	NaN	NaN	NaN
AKCA127	969	0.10119	0.038895	0.07212	0.085463
AKCA127	970	NaN	NaN	NaN	NaN
AKCA127	971	NaN	NaN	NaN	NaN
AKCA127	972	0.10105	0.080582	0.068981	0.046928
AKCA127	973	NaN	NaN	NaN	NaN
AKCA127	974	NaN	NaN	NaN	NaN
AKCA127	975	NaN	NaN	NaN	NaN
AKCA127	976	NaN	NaN	NaN	NaN
AKCA127	977	NaN	NaN	NaN	NaN
AKCA127	978	NaN	NaN	NaN	NaN
AKCA127	979	NaN	NaN	NaN	NaN
AKCA127	980	NaN	NaN	NaN	NaN
AKCA127	981	NaN	NaN	NaN	NaN
AKCA127	982	NaN	NaN	NaN	NaN
AKCA127	983	NaN	NaN	NaN	NaN
AKCA127	984	NaN	NaN	NaN	NaN
AKCA127	985	NaN	NaN	NaN	NaN
AKCA127	986	NaN	NaN	NaN	NaN
AKCA127	987	NaN	NaN	NaN	NaN
AKCA127	988	NaN	NaN	NaN	NaN
AKCA127	989	NaN	NaN	NaN	NaN
AKCA127	990	NaN	NaN	NaN	NaN
AKCA127	991	0.009445	0.01916	0.068464	0.022173
AKCA127	992	NaN	NaN	NaN	NaN
AKCA127	993	NaN	NaN	NaN	NaN
AKCA127	994	NaN	NaN	NaN	NaN
AKCA127	995	NaN	NaN	NaN	NaN
AKCA127	996	NaN	NaN	NaN	NaN
AKCA127	997	NaN	NaN	NaN	NaN
AKCA127	998	NaN	NaN	NaN	NaN
AKCA127	999	NaN	NaN	NaN	NaN
AKCA127	1000	0.0036763	0.022469	0.099438	0.024474
AKCA127	1001	NaN	NaN	NaN	NaN
AKCA127	1002	NaN	NaN	NaN	NaN
AKCA127	1003	NaN	NaN	NaN	NaN
AKCA127	1004	NaN	NaN	NaN	NaN
AKCA127	1005	NaN	NaN	NaN	NaN
AKCA127	1006	NaN	NaN	NaN	NaN
AKCA127	1007	NaN	NaN	NaN	NaN
AKCA127	1008	NaN	NaN	NaN	NaN
AKCA127	1009	NaN	NaN	NaN	NaN
AKCA127	1010	NaN	NaN	NaN	NaN
AKCA127	1011	NaN	NaN	NaN	NaN
AKCA127	1012	NaN	NaN	NaN	NaN
AKCA127	1013	NaN	NaN	NaN	NaN
AKCA127	1014	NaN	NaN	NaN	NaN
AKCA127	1015	0.023842	0.038909	0.10819	0.048212
AKCA127	1016	NaN	NaN	NaN	NaN
AKCA127	1017	NaN	NaN	NaN	NaN
AKCA127	1018	NaN	NaN	NaN	NaN
AKCA127	1019	NaN	NaN	NaN	NaN
AKCA127	1020	NaN	NaN	NaN	NaN
AKCA127	1021	0.063496	0.016659	0.090201	0.02602
AKCA127	1022	0.15144	0.011691	0.093678	0.083458
AKCA127	1023	0.035476	0.21177	0.058793	0.02085
AKCA127	1024	0.0076939	0.046629	0.014836	0.037969
AKCA127	1025	NaN	NaN	NaN	NaN
AKCA127	1026	0.10216	0.16504	0.12651	0.10649
AKCA127	1027	NaN	NaN	NaN	NaN
AKCA127	1028	NaN	NaN	NaN	NaN
AKCA127	1029	NaN	NaN	NaN	NaN
AKCA127	1030	NaN	NaN	NaN	NaN
AKCA127	1031	NaN	NaN	NaN	NaN
AKCA127	1032	NaN	NaN	NaN	NaN
AKCA127	1033	NaN	NaN	NaN	NaN
AKCA127	1034	NaN	NaN	NaN	NaN
AKCA127	1035	0.043546	0.029322	0.089323	0.0305
AKCA127	1036	NaN	NaN	NaN	NaN
AKCA127	1037	NaN	NaN	NaN	NaN
AKCA127	1038	NaN	NaN	NaN	NaN
AKCA127	1039	NaN	NaN	NaN	NaN
AKCA127	1040	NaN	NaN	NaN	NaN
AKCA127	1041	NaN	NaN	NaN	NaN
AKCA127	1042	NaN	NaN	NaN	NaN
AKCA127	1043	NaN	NaN	NaN	NaN
AKCA127	1044	NaN	NaN	NaN	NaN
AKCA127	1045	NaN	NaN	NaN	NaN
AKCA127	1046	NaN	NaN	NaN	NaN
AKCA127	1047	NaN	NaN	NaN	NaN
AKCA127	1048	NaN	NaN	NaN	NaN
AKCA127	1049	NaN	NaN	NaN	NaN
AKCA127	1050	NaN	NaN	NaN	NaN
AKCA127	1051	NaN	NaN	NaN	NaN
AKCA127	1052	NaN	NaN	NaN	NaN
AKCA127	1053	NaN	NaN	NaN	NaN
AKCA127	1054	NaN	NaN	NaN	NaN
AKCA127	1055	0.029238	0.29806	0.14303	0.049097
AKCA127	1056	NaN	NaN	NaN	NaN
AKCA127	1057	0.011918	0.084295	0.087359	0.04528
AKCA127	1058	NaN	NaN	NaN	NaN
AKCA127	1059	NaN	NaN	NaN	NaN
AKCA127	1060	NaN	NaN	NaN	NaN
AKCA127	1061	NaN	NaN	NaN	NaN
AKCA127	1062	NaN	NaN	NaN	NaN
AKCA127	1063	0.027388	0.10989	0.053169	0.027409
AKCA127	1064	NaN	NaN	NaN	NaN
AKCA127	1065	NaN	NaN	NaN	NaN
AKCA127	1066	NaN	NaN	NaN	NaN
AKCA127	1067	NaN	NaN	NaN	NaN
AKCA127	1068	NaN	NaN	NaN	NaN
AKCA127	1069	0.26395	0.031345	0.050415	0.088746
AKCA127	1070	NaN	NaN	NaN	NaN
AKCA127	1071	0.016354	0.0037326	0.017812	0.035205
AKCA127	1072	NaN	NaN	NaN	NaN
AKCA127	1073	NaN	NaN	NaN	NaN
AKCA127	1074	NaN	NaN	NaN	NaN
AKCA127	1075	NaN	NaN	NaN	NaN
AKCA127	1076	NaN	NaN	NaN	NaN
AKCA127	1077	NaN	NaN	NaN	NaN
AKCA127	1078	NaN	NaN	NaN	NaN
AKCA127	1079	NaN	NaN	NaN	NaN
AKCA127	1080	NaN	NaN	NaN	NaN
AKCA127	1081	NaN	NaN	NaN	NaN
AKCA127	1082	NaN	NaN	NaN	NaN
AKCA127	1083	NaN	NaN	NaN	NaN
AKCA127	1084	0.28831	0.14078	0.077758	0.044319
AKCA127	1085	NaN	NaN	NaN	NaN
AKCA127	1086	NaN	NaN	NaN	NaN
AKCA127	1087	NaN	NaN	NaN	NaN
AKCA127	1088	0.184	0.076099	0.071878	0.0093371
AKCA127	1089	0.10595	0.047685	0.062121	0.016688
AKCA127	1090	NaN	NaN	NaN	NaN
AKCA127	1091	NaN	NaN	NaN	NaN
AKCA127	1092	NaN	NaN	NaN	NaN
AKCA127	1093	NaN	NaN	NaN	NaN
AKCA127	1094	NaN	NaN	NaN	NaN
AKCA127	1095	NaN	NaN	NaN	NaN
AKCA127	1096	NaN	NaN	NaN	NaN
AKCA127	1097	NaN	NaN	NaN	NaN
AKCA127	1098	NaN	NaN	NaN	NaN
AKCA127	1099	NaN	NaN	NaN	NaN
AKCA127	1100	NaN	NaN	NaN	NaN
AKCA127	1101	0.2767	0.0078099	0.10072	0.0029451
AKCA127	1102	NaN	NaN	NaN	NaN
AKCA127	1103	NaN	NaN	NaN	NaN
AKCA127	1104	NaN	NaN	NaN	NaN
AKCA127	1105	0.076017	0.0094157	0.053858	0.022158
AKCA127	1106	NaN	NaN	NaN	NaN
AKCA127	1107	NaN	NaN	NaN	NaN
AKCA127	1108	NaN	NaN	NaN	NaN
AKCA127	1109	NaN	NaN	NaN	NaN
AKCA127	1110	NaN	NaN	NaN	NaN
AKCA127	1111	0.017956	0.011276	0.094067	0.073747
AKCA127	1112	NaN	NaN	NaN	NaN
AKCA127	1113	NaN	NaN	NaN	NaN
AKCA127	1114	NaN	NaN	NaN	NaN
AKCA127	1115	NaN	NaN	NaN	NaN
AKCA127	1116	0.055729	0.084048	0.039907	0.022109
AKCA127	1117	NaN	NaN	NaN	NaN
AKCA127	1118	NaN	NaN	NaN	NaN
AKCA127	1119	NaN	NaN	NaN	NaN
AKCA127	1120	NaN	NaN	NaN	NaN
AKCA127	1121	NaN	NaN	NaN	NaN
AKCA127	1122	NaN	NaN	NaN	NaN
AKCA127	1123	NaN	NaN	NaN	NaN
AKCA127	1124	0.056103	0.029458	0.081525	0.033596
AKCA127	1125	0.073574	0.1454	0.10239	0.041885
AKCA127	1126	NaN	NaN	NaN	NaN
AKCA127	1127	NaN	NaN	NaN	NaN
AKCA127	1128	NaN	NaN	NaN	NaN
AKCA127	1129	NaN	NaN	NaN	NaN
AKCA127	1130	NaN	NaN	NaN	NaN
AKCA127	1131	NaN	NaN	NaN	NaN
AKCA127	1132	NaN	NaN	NaN	NaN
AKCA127	1133	NaN	NaN	NaN	NaN
AKCA127	1134	NaN	NaN	NaN	NaN
AKCA127	1135	NaN	NaN	NaN	NaN
AKCA127	1136	NaN	NaN	NaN	NaN
AKCA127	1137	0.038282	0.016877	0.081804	0.02605
AKCA127	1138	NaN	NaN	NaN	NaN
AKCA127	1139	NaN	NaN	NaN	NaN
AKCA127	1140	NaN	NaN	NaN	NaN
AKCA127	1141	NaN	NaN	NaN	NaN
AKCA127	1142	NaN	NaN	NaN	NaN
AKCA127	1143	NaN	NaN	NaN	NaN
AKCA127	1144	NaN	NaN	NaN	NaN
AKCA127	1145	NaN	NaN	NaN	NaN
AKCA127	1146	NaN	NaN	NaN	NaN
AKCA127	1147	NaN	NaN	NaN	NaN
AKCA127	1148	NaN	NaN	NaN	NaN
AKCA127	1149	NaN	NaN	NaN	NaN
AKCA127	1150	NaN	NaN	NaN	NaN
AKCA127	1151	0.05217	0.05097	0.14051	0.027711
AKCA127	1152	NaN	NaN	NaN	NaN
AKCA127	1153	NaN	NaN	NaN	NaN
AKCA127	1154	NaN	NaN	NaN	NaN
AKCA127	1155	NaN	NaN	NaN	NaN
AKCA127	1156	NaN	NaN	NaN	NaN
AKCA127	1157	0.17425	0.014981	0.074965	0.022581
AKCA127	1158	NaN	NaN	NaN	NaN
AKCA127	1159	NaN	NaN	NaN	NaN
AKCA127	1160	NaN	NaN	NaN	NaN
AKCA127	1161	NaN	NaN	NaN	NaN
AKCA127	1162	NaN	NaN	NaN	NaN
AKCA127	1163	NaN	NaN	NaN	NaN
AKCA127	1164	0.013843	0.026175	0.11022	0.017651
AKCA127	1165	NaN	NaN	NaN	NaN
AKCA127	1166	NaN	NaN	NaN	NaN
AKCA127	1167	NaN	NaN	NaN	NaN
AKCA127	1168	NaN	NaN	NaN	NaN
AKCA127	1169	NaN	NaN	NaN	NaN
AKCA127	1170	NaN	NaN	NaN	NaN
AKCA127	1171	NaN	NaN	NaN	NaN
AKCA127	1172	NaN	NaN	NaN	NaN
AKCA127	1173	NaN	NaN	NaN	NaN
AKCA127	1174	NaN	NaN	NaN	NaN
AKCA127	1175	NaN	NaN	NaN	NaN
AKCA127	1176	NaN	NaN	NaN	NaN
AKCA127	1177	NaN	NaN	NaN	NaN
AKCA127	1178	NaN	NaN	NaN	NaN
AKCA127	1179	NaN	NaN	NaN	NaN
AKCA127	1180	NaN	NaN	NaN	NaN
AKCA127	1181	NaN	NaN	NaN	NaN
AKCA127	1182	NaN	NaN	NaN	NaN
AKCA127	1183	NaN	NaN	NaN	NaN
AKCA127	1184	NaN	NaN	NaN	NaN
AKCA127	1185	NaN	NaN	NaN	NaN
AKCA127	1186	NaN	NaN	NaN	NaN
AKCA127	1187	NaN	NaN	NaN	NaN
AKCA127	1188	NaN	NaN	NaN	NaN
AKCA127	1189	NaN	NaN	NaN	NaN
AKCA127	1190	0.26013	0.0071352	0.090672	0.028509
AKCA127	1191	NaN	NaN	NaN	NaN
AKCA127	1192	NaN	NaN	NaN	NaN
AKCA127	1193	NaN	NaN	NaN	NaN
AKCA127	1194	NaN	NaN	NaN	NaN
AKCA127	1195	NaN	NaN	NaN	NaN
AKCA127	1196	NaN	NaN	NaN	NaN
AKCA127	1197	NaN	NaN	NaN	NaN
AKCA127	1198	NaN	NaN	NaN	NaN
AKCA127	1199	NaN	NaN	NaN	NaN
AKCA127	1200	NaN	NaN	NaN	NaN
AKCA127	1201	NaN	NaN	NaN	NaN
AKCA127	1202	NaN	NaN	NaN	NaN
AKCA127	1203	NaN	NaN	NaN	NaN
AKCA127	1204	0.016389	0.061345	0.11041	0.066616
AKCA127	1205	NaN	NaN	NaN	NaN
AKCA127	1206	NaN	NaN	NaN	NaN
AKCA127	1207	NaN	NaN	NaN	NaN
AKCA127	1208	NaN	NaN	NaN	NaN
AKCA127	1209	0.10427	0.058788	0.057498	0.023888
AKCA127	1210	NaN	NaN	NaN	NaN
AKCA127	1211	NaN	NaN	NaN	NaN
AKCA127	1212	NaN	NaN	NaN	NaN
AKCA127	1213	NaN	NaN	NaN	NaN
AKCA127	1214	NaN	NaN	NaN	NaN
AKCA127	1215	NaN	NaN	NaN	NaN
AKCA127	1216	NaN	NaN	NaN	NaN
AKCA127	1217	NaN	NaN	NaN	NaN
AKCA127	1218	NaN	NaN	NaN	NaN
AKCA127	1219	NaN	NaN	NaN	NaN
AKCA127	1220	NaN	NaN	NaN	NaN
AKCA127	1221	NaN	NaN	NaN	NaN
AKCA127	1222	NaN	NaN	NaN	NaN
AKCA127	1223	0.063299	0.019919	0.050014	0.0054642
AKCA127	1224	NaN	NaN	NaN	NaN
AKCA127	1225	NaN	NaN	NaN	NaN
AKCA127	1226	NaN	NaN	NaN	NaN
AKCA127	1227	NaN	NaN	NaN	NaN
AKCA127	1228	NaN	NaN	NaN	NaN
AKCA127	1229	NaN	NaN	NaN	NaN
AKCA127	1230	NaN	NaN	NaN	NaN
AKCA127	1231	NaN	NaN	NaN	NaN
AKCA127	1232	NaN	NaN	NaN	NaN
AKCA127	1233	NaN	NaN	NaN	NaN
AKCA127	1234	NaN	NaN	NaN	NaN
AKCA127	1235	0.01377	0.015488	0.076981	0.014206
AKCA127	1236	NaN	NaN	NaN	NaN
AKCA127	1237	NaN	NaN	NaN	NaN
AKCA127	1238	NaN	NaN	NaN	NaN
AKCA127	1239	NaN	NaN	NaN	NaN
AKCA127	1240	NaN	NaN	NaN	NaN
AKCA127	1241	NaN	NaN	NaN	NaN
AKCA127	1242	NaN	NaN	NaN	NaN
AKCA127	1243	0.12744	0.031189	0.046409	0.034709
AKCA127	1244	NaN	NaN	NaN	NaN
AKCA127	1245	NaN	NaN	NaN	NaN
AKCA127	1246	NaN	NaN	NaN	NaN
AKCA127	1247	NaN	NaN	NaN	NaN
AKCA127	1248	NaN	NaN	NaN	NaN
AKCA127	1249	NaN	NaN	NaN	NaN
AKCA127	1250	NaN	NaN	NaN	NaN
AKCA127	1251	NaN	NaN	NaN	NaN
AKCA127	1252	NaN	NaN	NaN	NaN
AKCA127	1253	NaN	NaN	NaN	NaN
AKCA127	1254	NaN	NaN	NaN	NaN
AKCA127	1255	NaN	NaN	NaN	NaN
AKCA127	1256	NaN	NaN	NaN	NaN
AKCA127	1257	NaN	NaN	NaN	NaN
AKCA127	1258	NaN	NaN	NaN	NaN
AKCA127	1259	NaN	NaN	NaN	NaN
AKCA127	1260	NaN	NaN	NaN	NaN
AKCA127	1261	NaN	NaN	NaN	NaN
AKCA127	1262	NaN	NaN	NaN	NaN
AKCA127	1263	NaN	NaN	NaN	NaN
AKCA127	1264	NaN	NaN	NaN	NaN
AKCA127	1265	NaN	NaN	NaN	NaN
AKCA127	1266	0.025351	0.46531	0.1835	0.11509
AKCA127	1267	NaN	NaN	NaN	NaN
AKCA127	1268	NaN	NaN	NaN	NaN
AKCA127	1269	0.023134	0.098403	0.051434	0.038931
AKCA127	1270	NaN	NaN	NaN	NaN
AKCA127	1271	NaN	NaN	NaN	NaN
AKCA127	1272	NaN	NaN	NaN	NaN
AKCA127	1273	NaN	NaN	NaN	NaN
AKCA127	1274	NaN	NaN	NaN	NaN
AKCA127	1275	NaN	NaN	NaN	NaN
AKCA127	1276	0.11086	0.02231	0.040249	0.020131
AKCA127	1277	NaN	NaN	NaN	NaN
AKCA127	1278	NaN	NaN	NaN	NaN
AKCA127	1279	NaN	NaN	NaN	NaN
AKCA127	1280	NaN	NaN	NaN	NaN
AKCA127	1281	NaN	NaN	NaN	NaN
AKCA127	1282	NaN	NaN	NaN	NaN
AKCA127	1283	0.084846	0.018646	0.086068	0.024015
AKCA127	1284	NaN	NaN	NaN	NaN
AKCA127	1285	NaN	NaN	NaN	NaN
AKCA127	1286	NaN	NaN	NaN	NaN
AKCA127	1287	NaN	NaN	NaN	NaN
AKCA127	1288	NaN	NaN	NaN	NaN
AKCA127	1289	NaN	NaN	NaN	NaN
AKCA127	1290	NaN	NaN	NaN	NaN
AKCA127	1291	NaN	NaN	NaN	NaN
AKCA127	1292	NaN	NaN	NaN	NaN
AKCA127	1293	NaN	NaN	NaN	NaN
AKCA127	1294	NaN	NaN	NaN	NaN
AKCA127	1295	NaN	NaN	NaN	NaN
AKCA127	1296	NaN	NaN	NaN	NaN
AKCA127	1297	0.22757	0.073638	0.074926	0.061407
AKCA127	1298	NaN	NaN	NaN	NaN
AKCA127	1299	NaN	NaN	NaN	NaN
AKCA127	1300	NaN	NaN	NaN	NaN
AKCA127	1301	0.0030967	0.021677	0.062035	0.024522
AKCA127	1302	0.033709	0.016078	0.051583	0.020195
AKCA127	1303	NaN	NaN	NaN	NaN
AKCA127	1304	NaN	NaN	NaN	NaN
AKCA127	1305	NaN	NaN	NaN	NaN
AKCA127	1306	NaN	NaN	NaN	NaN
AKCA127	1307	NaN	NaN	NaN	NaN
AKCA127	1308	NaN	NaN	NaN	NaN
AKCA127	1309	NaN	NaN	NaN	NaN
AKCA127	1310	NaN	NaN	NaN	NaN
AKCA127	1311	NaN	NaN	NaN	NaN
AKCA127	1312	NaN	NaN	NaN	NaN
AKCA127	1313	NaN	NaN	NaN	NaN
AKCA127	1314	NaN	NaN	NaN	NaN
AKCA127	1315	0.48677	0.035268	0.083541	0.017545
AKCA127	1316	NaN	NaN	NaN	NaN
AKCA127	1317	NaN	NaN	NaN	NaN
AKCA127	1318	0.21191	0.023594	0.043858	0.030097
AKCA127	1319	NaN	NaN	NaN	NaN
AKCA127	1320	0.16894	0.014457	0.083757	0.032416
AKCA127	1321	NaN	NaN	NaN	NaN
AKCA127	1322	NaN	NaN	NaN	NaN
AKCA127	1323	NaN	NaN	NaN	NaN
AKCA127	1324	NaN	NaN	NaN	NaN
AKCA127	1325	NaN	NaN	NaN	NaN
AKCA127	1326	NaN	NaN	NaN	NaN
AKCA127	1327	NaN	NaN	NaN	NaN
AKCA127	1328	NaN	NaN	NaN	NaN
AKCA127	1329	NaN	NaN	NaN	NaN
AKCA127	1330	NaN	NaN	NaN	NaN
AKCA127	1331	NaN	NaN	NaN	NaN
AKCA127	1332	NaN	NaN	NaN	NaN
AKCA127	1333	NaN	NaN	NaN	NaN
AKCA127	1334	NaN	NaN	NaN	NaN
AKCA127	1335	NaN	NaN	NaN	NaN
AKCA127	1336	NaN	NaN	NaN	NaN
AKCA127	1337	NaN	NaN	NaN	NaN
AKCA127	1338	NaN	NaN	NaN	NaN
AKCA127	1339	0.0035119	0.010725	0.061491	0.030416
AKCA127	1340	NaN	NaN	NaN	NaN
AKCA127	1341	NaN	NaN	NaN	NaN
AKCA127	1342	NaN	NaN	NaN	NaN
AKCA127	1343	NaN	NaN	NaN	NaN
AKCA127	1344	NaN	NaN	NaN	NaN
AKCA127	1345	NaN	NaN	NaN	NaN
AKCA127	1346	NaN	NaN	NaN	NaN
AKCA127	1347	NaN	NaN	NaN	NaN
AKCA127	1348	NaN	NaN	NaN	NaN
AKCA127	1349	NaN	NaN	NaN	NaN
AKCA127	1350	NaN	NaN	NaN	NaN
AKCA127	1351	NaN	NaN	NaN	NaN
AKCA127	1352	NaN	NaN	NaN	NaN
AKCA127	1353	NaN	NaN	NaN	NaN
AKCA127	1354	NaN	NaN	NaN	NaN
AKCA127	1355	NaN	NaN	NaN	NaN
AKCA127	1356	NaN	NaN	NaN	NaN
AKCA127	1357	NaN	NaN	NaN	NaN
AKCA127	1358	NaN	NaN	NaN	NaN
AKCA127	1359	NaN	NaN	NaN	NaN
AKCA127	1360	NaN	NaN	NaN	NaN
AKCA127	1361	NaN	NaN	NaN	NaN
AKCA127	1362	NaN	NaN	NaN	NaN
AKCA127	1363	0.11738	0.091136	0.053229	0.075821
AKCA127	1364	NaN	NaN	NaN	NaN
AKCA127	1365	NaN	NaN	NaN	NaN
AKCA127	1366	NaN	NaN	NaN	NaN
AKCA127	1367	NaN	NaN	NaN	NaN
AKCA127	1368	NaN	NaN	NaN	NaN
AKCA127	1369	NaN	NaN	NaN	NaN
AKCA127	1370	NaN	NaN	NaN	NaN
AKCA127	1371	NaN	NaN	NaN	NaN
AKCA127	1372	NaN	NaN	NaN	NaN
AKCA127	1373	NaN	NaN	NaN	NaN
AKCA127	1374	0.017987	0.21277	0.14732	0.059753
AKCA127	1375	NaN	NaN	NaN	NaN
AKCA127	1376	NaN	NaN	NaN	NaN
AKCA127	1377	NaN	NaN	NaN	NaN
AKCA127	1378	NaN	NaN	NaN	NaN
AKCA127	1379	NaN	NaN	NaN	NaN
AKCA127	1380	NaN	NaN	NaN	NaN
AKCA127	1381	NaN	NaN	NaN	NaN
AKCA127	1382	NaN	NaN	NaN	NaN
AKCA127	1383	NaN	NaN	NaN	NaN
AKCA127	1384	NaN	NaN	NaN	NaN
AKCA127	1385	NaN	NaN	NaN	NaN
AKCA127	1386	NaN	NaN	NaN	NaN
AKCA127	1387	NaN	NaN	NaN	NaN
AKCA127	1388	NaN	NaN	NaN	NaN
AKCA127	1389	NaN	NaN	NaN	NaN
AKCA127	1390	NaN	NaN	NaN	NaN
AKCA127	1391	NaN	NaN	NaN	NaN
AKCA127	1392	NaN	NaN	NaN	NaN
AKCA127	1393	NaN	NaN	NaN	NaN
AKCA127	1394	NaN	NaN	NaN	NaN
AKCA127	1395	NaN	NaN	NaN	NaN
AKCA127	1396	NaN	NaN	NaN	NaN
AKCA127	1397	NaN	NaN	NaN	NaN
AKCA127	1398	NaN	NaN	NaN	NaN
AKCA130	1399	0.4652	0.022115	0.087396	0.017513
AKCA130	1400	0.056862	0.2415	0.085786	0.076642
AKCA130	1401	0.043905	0.017115	0.072342	0.034907
AKCA130	1402	NaN	NaN	NaN	NaN
AKCA130	1403	0.10062	0.014705	0.046717	0.033993
AKCA130	1404	0.11991	0.028855	0.06451	0.013238
AKCA130	1405	0.077933	0.012683	0.13974	0.016607
AKCA130	1406	0.67405	0.014147	0.056435	0.02278
AKCA130	1407	0.15238	0.031085	0.055052	0.0089891
AKCA130	1408	0.014643	0.019446	0.040192	0.054858
AKCA130	1409	0.10887	0.06644	0.056294	0.013685
AKCA130	1410	0.2918	0.013913	0.17781	0.045723
AKCA130	1411	0.056038	0.060067	0.075218	0.012121
AKCA130	1412	0.15123	0.025627	0.031797	0.010173
AKCA130	1413	0.16605	0.12753	0.0488	0.029854
AKCA130	1414	0.031363	0.034798	0.078028	0.025685
AKCA130	1415	0.029548	0.016055	0.06407	0.024888
AKCA130	1416	0.14616	0.12037	0.063457	0.017695
AKCA130	1417	0.0463	0.018886	0.063204	0.030585
AKCA130	1418	0.024263	0.013601	0.022354	0.014767
AKCA130	1419	0.010918	0.099546	0.064863	0.077763
AKCA130	1420	0.056904	0.064293	0.092795	0.024249
AKCA130	1421	NaN	NaN	NaN	NaN
AKCA130	1422	NaN	NaN	NaN	NaN
AKCA130	1423	0.092388	0.050492	0.047956	0.038763
AKCA130	1424	0.16357	0.02819	0.051249	0.023251
AKCA130	1425	0.20253	0.084782	0.046508	0.0083918
AKCA130	1426	0.082924	0.067198	0.073286	0.023417
AKCA130	1427	0.003983	0.047696	0.077738	0.022837
AKCA130	1428	0.39321	0.027188	0.078718	0.013769
AKCA130	1429	0.076928	0.19984	0.052044	0.023994
AKCA130	1430	0.078377	0.016477	0.084656	0.017383
AKCA130	1431	0.066704	0.055312	0.064179	0.01504
AKCA130	1432	NaN	NaN	NaN	NaN
AKCA130	1433	0.023034	0.030868	0.068312	0.02031
AKCA130	1434	0.090702	0.051635	0.050063	0.020535
AKCA130	1435	0.042948	0.0154	0.10818	0.021669
AKCA130	1436	NaN	NaN	NaN	NaN
AKCA130	1437	0.0036878	0.033405	0.067497	0.0060226
AKCA130	1438	0.11536	0.045084	0.034713	0.014673
AKCA130	1439	NaN	NaN	NaN	NaN
AKCA130	1440	0.014234	0.0068282	0.049687	0.031901
AKCA130	1441	0.085697	0.031908	0.054115	0.027723
AKCA130	1442	0.019421	0.058884	0.041348	0.024697
AKCA130	1443	0.08056	0.0054642	0.061542	0.021719
AKCA130	1444	0.10998	0.053184	0.054577	0.016966
AKCA130	1445	0.016367	0.036497	0.047632	0.033118
AKCA130	1446	0.0068433	0.064243	0.047711	0.018186
AKCA130	1447	0.18623	0.0035877	0.075768	0.031616
AKCA130	1448	0.30084	0.10759	0.19342	0.024188
AKCA130	1449	0.060473	0.11759	0.059772	0.028541
AKCA130	1450	0.22453	0.19075	0.07407	0.085648
AKCA130	1451	0.1386	0.028371	0.049053	0.028115
AKCA130	1452	NaN	NaN	NaN	NaN
AKCA130	1453	NaN	NaN	NaN	NaN
AKCA130	1454	0.31968	0.11487	0.073486	0.02909
AKCA130	1455	0.08512	0.03968	0.063388	0.056858
AKCA130	1456	0.17667	0.052394	0.0621	0.053765
AKCA130	1457	0.046899	0.18496	0.040603	0.012966
AKCA130	1458	0.014085	0.026644	0.12275	0.10268
AKCA130	1459	0.034216	0.10827	0.064297	0.016727
AKCA130	1460	0.14216	0.070666	0.045225	0.033611
AKCA130	1461	0.017912	0.022492	0.047658	0.030566
AKCA130	1462	0.037692	0.032948	0.058032	0.035628
AKCA130	1463	0.048024	0.083419	0.043554	0.0097827
AKCA130	1464	0.20253	0.036258	0.076947	0.032632
AKCA130	1465	0.015613	0.044324	0.056712	0.021137
AKCA130	1466	0.2397	0.025723	0.060907	0.031862
AKCA130	1467	NaN	NaN	NaN	NaN
AKCA130	1468	NaN	NaN	NaN	NaN
AKCA130	1469	0.037711	0.035658	0.047325	0.0033074
AKCA130	1470	0.22124	0.014358	0.055804	0.0075391
AKCA130	1471	0.11582	0.02153	0.030594	0.010313
AKCA130	1472	0.16555	0.026352	0.046684	0.0070754
AKCA130	1473	0.11908	0.01419	0.10445	0.028383
AKCA130	1474	0.09059	0.037236	0.046738	0.062449
AKCA130	1475	0.03349	0.06879	0.10549	0.020666
AKCA130	1476	0.0096837	0.035818	0.058787	0.082455
AKCA130	1477	0.14244	0.0050991	0.038834	0.012525
AKCA130	1478	0.46536	0.022258	0.05572	0.047261
AKCA130	1479	0.062528	0.057121	0.076959	0.029131
AKCA130	1480	0.06113	0.06161	0.063283	0.049727
AKCA130	1481	0.039635	0.024447	0.083299	0.024567
AKCA130	1482	0.10431	0.02016	0.059215	0.026006
AKCA130	1483	NaN	NaN	NaN	NaN
AKCA130	1484	0.092328	0.14446	0.050237	0.012061
AKCA130	1485	0.34554	0.028019	0.063276	0.02508
AKCA130	1486	0.27368	0.13273	0.072115	0.030952
AKCA130	1487	NaN	NaN	NaN	NaN
AKCA130	1488	0.15977	0.046011	0.04816	0.047535
AKCA130	1489	0.067453	0.14165	0.045299	0.089956
AKCA130	1490	0.014129	0.045727	0.056368	0.041477
AKCA130	1491	0.14282	0.044314	0.066384	0.025233
AKCA130	1492	0.045991	0.020307	0.044661	0.025805
AKCA130	1493	0.13363	0.20804	0.050812	0.01548
AKCA130	1494	NaN	NaN	NaN	NaN
AKCA130	1495	0.05697	0.048016	0.066899	0.017521
AKCA130	1496	0.063383	0.27016	0.086053	0.035555
AKCA130	1497	0.0038248	0.0062111	0.036647	0.05583
AKCA130	1498	NaN	NaN	NaN	NaN
AKCA130	1499	0.0078304	0.040547	0.074939	0.041372
AKCA130	1500	0.012962	0.079453	0.087009	0.025437
AKCA130	1501	0.052424	0.044451	0.13393	0.021199
AKCA130	1502	NaN	NaN	NaN	NaN
AKCA130	1503	0.032502	0.014007	0.044541	0.028891
AKCA130	1504	0.040234	0.098438	0.097632	0.02675
AKCA130	1505	0.0095459	0.0080223	0.1018	0.02286
AKCA130	1506	0.0096713	0.062561	0.073546	0.053854
AKCA130	1507	0.031538	0.0095834	0.098604	0.038128
AKCA130	1508	0.089217	0.28048	0.062638	0.051611
AKCA130	1509	NaN	NaN	NaN	NaN
AKCA130	1510	0.02081	0.10052	0.062391	0.0092368
AKCA130	1511	0.084531	0.024948	0.070329	0.018944
AKCA130	1512	NaN	NaN	NaN	NaN
AKCA130	1513	NaN	NaN	NaN	NaN
AKCA130	1514	0.051906	0.049296	0.095226	0.021415
AKCA130	1515	0.20564	0.10851	0.05218	0.04849
AKCA130	1516	0.33295	0.022002	0.032612	0.032826
AKCA130	1517	NaN	NaN	NaN	NaN
AKCA130	1518	0.21883	0.012801	0.084809	0.06578
AKCA130	1519	0.12772	0.15059	0.030274	0.010608
AKCA130	1520	NaN	NaN	NaN	NaN
AKCA130	1521	NaN	NaN	NaN	NaN
AKCA130	1522	0.30032	0.0078205	0.023773	0.017214
AKCA130	1523	NaN	NaN	NaN	NaN
AKCA130	1524	NaN	NaN	NaN	NaN
AKCA130	1525	0.16112	0.012395	0.051104	0.026206
AKCA130	1526	0.01809	0.16825	0.046084	0.032794
AKCA130	1527	0.038717	0.011108	0.059623	0.0053165
AKCA130	1528	0.26027	0.026815	0.060338	0.01612
AKCA130	1529	NaN	NaN	NaN	NaN
AKCA130	1530	0.1625	0.026358	0.047998	0.022521
AKCA130	1531	NaN	NaN	NaN	NaN
AKCA130	1532	0.14813	0.010279	0.036086	0.024916
AKCA130	1533	NaN	NaN	NaN	NaN
AKCA130	1534	0.0099694	0.050962	0.080476	0.0187
AKCA130	1535	0.027652	0.016039	0.13235	0.05183
AKCA130	1536	0.06136	0.0088078	0.041609	0.029633
AKCA130	1537	0.019376	0.017376	0.024936	0.034084
AKCA130	1538	0.10017	0.018526	0.065316	0.023595
AKCA130	1539	NaN	NaN	NaN	NaN
AKCA130	1540	0.056859	0.017945	0.074973	0.032096
AKCA130	1541	0.050202	0.011033	0.036023	0.026898
AKCA130	1542	NaN	NaN	NaN	NaN
AKCA130	1543	0.38699	0.032511	0.086065	0.0088772
AKCA130	1544	NaN	NaN	NaN	NaN
AKCA130	1545	0.034091	0.012526	0.037881	0.029519
AKCA130	1546	0.061321	0.035887	0.089439	0.086382
AKCA130	1547	0.0051403	0.10902	0.077306	0.017541
AKCA130	1548	0.0065453	0.056867	0.07321	0.033792
AKCA130	1549	0.056964	0.048288	0.085511	0.0064532
AKCA130	1550	0.037539	0.095679	0.048934	0.010791
AKCA130	1551	0.0053546	0.050867	0.1172	0.075605
AKCA130	1552	0.040923	0.12758	0.052133	0.055427
AKCA130	1553	0.1981	0.10455	0.032096	0.042236
AKCA130	1554	0.043049	0.12548	0.047983	0.01547
AKCA130	1555	0.29685	0.024656	0.064524	0.0073904
AKCA130	1556	NaN	NaN	NaN	NaN
AKCA130	1557	0.36596	0.019215	0.066101	0.029267
AKCA130	1558	0.06893	0.065007	0.063378	0.010734
AKCA130	1559	NaN	NaN	NaN	NaN
AKCA130	1560	0.20456	0.02886	0.037642	0.026498
AKCA130	1561	0.31575	0.029344	0.066933	0.022409
AKCA130	1562	0.30453	0.012959	0.029858	0.038989
AKCA130	1563	NaN	NaN	NaN	NaN
AKCA130	1564	0.028357	0.016715	0.05848	0.027351
AKCA130	1565	0.05459	0.040294	0.035418	0.013239
AKCA130	1566	0.33105	0.0436	0.057993	0.015449
AKCA130	1567	0.11714	0.030517	0.11994	0.035439
AKCA130	1568	NaN	NaN	NaN	NaN
AKCA130	1569	0.19704	0.042158	0.092003	0.066317
AKCA130	1570	NaN	NaN	NaN	NaN
AKCA130	1571	0.049497	0.087532	0.075364	0.012306
AKCA130	1572	0.053928	0.034564	0.073097	0.019855
AKCA130	1573	NaN	NaN	NaN	NaN
AKCA130	1574	0.057429	0.0078449	0.07576	0.039278
AKCA130	1575	0.012689	0.032007	0.05004	0.01349
AKCA130	1576	NaN	NaN	NaN	NaN
AKCA130	1577	0.066384	0.028208	0.069825	0.026084
AKCA130	1578	0.0402	0.11353	0.040329	0.022145
AKCA130	1579	0.26791	0.036687	0.054283	0.013361
AKCA130	1580	0.0377	0.044702	0.064098	0.062061
AKCA130	1581	0.050089	0.052597	0.1199	0.025662
AKCA130	1582	NaN	NaN	NaN	NaN
AKCA130	1583	0.19925	0.064543	0.087534	0.032715
AKCA130	1584	NaN	NaN	NaN	NaN
AKCA130	1585	0.10276	0.093134	0.054495	0.022789
AKCA130	1586	NaN	NaN	NaN	NaN
AKCA130	1587	0.011128	0.079209	0.11171	0.030352
AKCA130	1588	0.1001	0.043725	0.016473	0.058598
AKCA130	1589	0.020301	0.062964	0.10579	0.0055644
AKCA130	1590	0.023847	0.13097	0.063391	0.013977
AKCA130	1591	NaN	NaN	NaN	NaN
AKCA130	1592	0.25565	0.050901	0.13173	0.077069
AKCA130	1593	0.030093	0.034989	0.066709	0.029209
AKCA130	1594	0.085563	0.015387	0.075971	0.040043
AKCA130	1595	0.016598	0.046689	0.053144	0.0018363
AKCA130	1596	0.11176	0.043433	0.064159	0.035756
AKCA130	1597	0.023192	0.059661	0.087204	0.063168
AKCA130	1598	0.060608	0.059468	0.085892	0.080525
AKCA130	1599	0.0037941	0.01229	0.045912	0.021548
AKCA130	1600	NaN	NaN	NaN	NaN
AKCA130	1601	0.05821	0.028256	0.073691	0.034879
AKCA130	1602	0.32144	0.059614	0.040447	0.042809
AKCA130	1603	0.025215	0.043891	0.13729	0.0074068
AKCA130	1604	0.33846	0.0053328	0.060659	0.017956
AKCA130	1605	0.026649	0.070192	0.070211	0.034861
AKCA130	1606	0.23364	0.01317	0.07935	0.03661
AKCA130	1607	0.21355	0.032965	0.21505	0.048401
AKCA130	1608	0.19222	0.0015932	0.055562	0.0053063
AKCA130	1609	0.15915	0.022307	0.092152	0.013729
AKCA130	1610	0.27231	0.023606	0.042623	0.016636
AKCA130	1611	0.16262	0.13303	0.052179	0.059561
AKCA130	1612	0.32142	0.032984	0.15768	0.038128
AKCA130	1613	0.06	0.026995	0.04075	0.0068996
AKCA130	1614	0.16759	0.050717	0.10388	0.033508
AKCA130	1615	0.048364	0.12096	0.051141	0.020984
AKCA130	1616	0.0059968	0.04631	0.04869	0.046912
AKCA130	1617	NaN	NaN	NaN	NaN
AKCA130	1618	0.03429	0.018321	0.068283	0.014349
AKCA130	1619	0.1199	0.05031	0.066282	0.093938
AKCA130	1620	NaN	NaN	NaN	NaN
AKCA130	1621	NaN	NaN	NaN	NaN
AKCA130	1622	0.012881	0.14482	0.14046	0.059991
AKCA130	1623	0.085914	0.062144	0.046515	0.02357
AKCA130	1624	NaN	NaN	NaN	NaN
AKCA130	1625	0.058852	0.073627	0.026298	0.031534
AKCA130	1626	0.11349	0.086383	0.047393	0.04492
AKCA130	1627	0.019229	0.036307	0.032282	0.012473
AKCA130	1628	0.028684	0.028496	0.1051	0.017843
AKCA130	1629	0.006662	0.017165	0.050966	0.023195
AKCA130	1630	0.0041952	0.02801	0.030997	0.0038837
AKCA130	1631	0.076147	0.0057348	0.088857	0.028024
AKCA130	1632	NaN	NaN	NaN	NaN
AKCA130	1633	0.10024	0.010481	0.065923	0.023965
AKCA130	1634	0.11127	0.01832	0.063025	0.033738
AKCA130	1635	0.092696	0.025119	0.084781	0.022539
AKCA130	1636	NaN	NaN	NaN	NaN
AKCA130	1637	0.13991	0.0040923	0.083379	0.029922
AKCA130	1638	0.097453	0.062725	0.094525	0.012914
AKCA130	1639	NaN	NaN	NaN	NaN
AKCA130	1640	0.15754	0.10065	0.048525	0.015963
AKCA130	1641	0.089125	0.045674	0.084788	0.051652
AKCA130	1642	0.048811	0.024464	0.099051	0.0099602
AKCA130	1643	0.028777	0.03472	0.055584	0.032464
AKCA130	1644	0.29942	0.067424	0.054099	0.025785
AKCA130	1645	0.12208	0.14448	0.080846	0.045317
AKCA130	1646	NaN	NaN	NaN	NaN
AKCA130	1647	NaN	NaN	NaN	NaN
AKCA130	1648	NaN	NaN	NaN	NaN
AKCA130	1649	0.20864	0.03169	0.060784	0.036322
AKCA130	1650	NaN	NaN	NaN	NaN
AKCA130	1651	0.087784	0.2153	0.04117	0.042745
AKCA130	1652	0.02527	0.12149	0.079086	0.010096
AKCA130	1653	NaN	NaN	NaN	NaN
AKCA130	1654	NaN	NaN	NaN	NaN
AKCA130	1655	NaN	NaN	NaN	NaN
AKCA130	1656	0.0049368	0.094638	0.098187	0.11329
AKCA130	1657	NaN	NaN	NaN	NaN
AKCA130	1658	0.26767	0.034817	0.078646	0.061648
AKCA130	1659	0.018714	0.14688	0.097453	0.021245
AKCA130	1660	0.077092	0.072211	0.099875	0.02321
AKCA130	1661	0.15724	0.015435	0.081102	0.020643
AKCA130	1662	0.11351	0.018657	0.081224	0.017353
AKCA130	1663	NaN	NaN	NaN	NaN
AKCA130	1664	0.22964	0.014534	0.085915	0.0087647
AKCA130	1665	0.0066525	0.027714	0.11962	0.012594
AKCA130	1666	0.017802	0.0062733	0.022373	0.012587
AKCA130	1667	0.096517	0.082345	0.070998	0.023549
AKCA130	1668	NaN	NaN	NaN	NaN
AKCA130	1669	0.037104	0.075867	0.11428	0.06012
AKCA130	1670	0.028367	0.10345	0.035186	0.035171
AKCA130	1671	0.081008	0.05374	0.022572	0.010226
AKCA130	1672	0.056435	0.023164	0.04451	0.0054438
AKCA130	1673	0.015228	0.09547	0.10814	0.022728
AKCA130	1674	0.04108	0.0073486	0.080105	0.024513
AKCA130	1675	0.0689	0.0065664	0.047092	0.1125
AKCA130	1676	0.04283	0.03897	0.051223	0.071674
AKCA130	1677	0.015511	0.055951	0.13595	0.018169
AKCA130	1678	0.069178	0.038772	0.048443	0.047344
AKCA130	1679	0.15913	0.055629	0.082581	0.014135
AKCA130	1680	0.085076	0.016677	0.035349	0.031834
AKCA130	1681	0.0085019	0.074616	0.13314	0.012156
AKCA130	1682	0.11485	0.049498	0.080065	0.014498
AKCA130	1683	NaN	NaN	NaN	NaN
AKCA130	1684	0.073511	0.16233	0.05416	0.021541
AKCA130	1685	NaN	NaN	NaN	NaN
AKCA130	1686	NaN	NaN	NaN	NaN
AKCA130	1687	0.24663	0.053377	0.060636	0.033669
AKCA130	1688	0.066066	0.046502	0.11484	0.02263
AKCA130	1689	0.035889	0.066542	0.064509	0.047038
AKCA130	1690	0.03902	0.058947	0.075184	0.0166
AKCA130	1691	NaN	NaN	NaN	NaN
AKCA130	1692	0.064507	0.03599	0.11242	0.076393
AKCA130	1693	0.0010814	0.019476	0.083594	0.034792
AKCA130	1694	0.094054	0.053039	0.16226	0.014771
AKCA130	1695	0.079924	0.012856	0.033981	0.033092
AKCA130	1696	NaN	NaN	NaN	NaN
AKCA130	1697	0.031419	0.11736	0.059627	0.052886
AKCA130	1698	0.068376	0.026003	0.11154	0.063272
AKCA130	1699	NaN	NaN	NaN	NaN
AKCA130	1700	NaN	NaN	NaN	NaN
AKCA130	1701	0.012509	0.020441	0.081911	0.033123
AKCA130	1702	0.082475	0.0098219	0.10819	0.02554
AKCA130	1703	0.020277	0.02779	0.046369	0.0067984
AKCA130	1704	0.15454	0.016365	0.057616	0.035358
AKCA130	1705	0.24646	0.005617	0.10201	0.031902
AKCA130	1706	0.23703	0.0079376	0.083133	0.0077503
AKCA130	1707	0.11004	0.035382	0.088412	0.017155
AKCA130	1708	0.0073875	0.012487	0.038786	0.018915
AKCA130	1709	NaN	NaN	NaN	NaN
AKCA130	1710	0.074514	0.13437	0.054874	0.067457
AKCA130	1711	NaN	NaN	NaN	NaN
AKCA130	1712	0.0062986	0.084898	0.041818	0.029785
AKCA130	1713	NaN	NaN	NaN	NaN
AKCA130	1714	0.043579	0.037917	0.082557	0.018505
AKCA130	1715	0.1318	0.14946	0.032902	0.027329
AKCA130	1716	0.06783	0.083077	0.040631	0.01668
AKCA130	1717	0.019411	0.034722	0.045626	0.004578
AKCA130	1718	NaN	NaN	NaN	NaN
AKCA130	1719	0.084602	0.010006	0.040882	0.027499
AKCA130	1720	NaN	NaN	NaN	NaN
AKCA130	1721	0.16635	0.025213	0.085773	0.0064153
AKCA130	1722	NaN	NaN	NaN	NaN
AKCA130	1723	0.10008	0.086507	0.077337	0.0053706
AKCA130	1724	0.017384	0.070113	0.071499	0.014966
AKCA130	1725	0.046184	0.027951	0.085413	0.04356
AKCA130	1726	0.038504	0.013935	0.034871	0.013725
AKCA130	1727	NaN	NaN	NaN	NaN
AKCA130	1728	0.043104	0.036142	0.075295	0.010907
AKCA130	1729	0.025583	0.090417	0.066543	0.039748
AKCA130	1730	NaN	NaN	NaN	NaN
AKCA130	1731	0.11299	0.038312	0.066399	0.017229
AKCA130	1732	0.067654	0.0016953	0.045304	0.017137
AKCA130	1733	0.03529	0.014012	0.076317	0.015354
AKCA130	1734	NaN	NaN	NaN	NaN
AKCA130	1735	NaN	NaN	NaN	NaN
AKCA130	1736	NaN	NaN	NaN	NaN
AKCA130	1737	0.0080425	0.080475	0.070248	0.030761
AKCA130	1738	NaN	NaN	NaN	NaN
AKCA130	1739	0.017842	0.011057	0.046058	0.030618
AKCA130	1740	NaN	NaN	NaN	NaN
AKCA130	1741	0.037549	0.05574	0.015841	0.026075
AKCA130	1742	0.12819	0.088183	0.11682	0.063219
AKCA130	1743	NaN	NaN	NaN	NaN
AKCA130	1744	NaN	NaN	NaN	NaN
AKCA130	1745	0.16384	0.030257	0.069915	0.015992
AKCA130	1746	NaN	NaN	NaN	NaN
AKCA130	1747	0.056393	0.062994	0.045232	0.023209
AKCA130	1748	NaN	NaN	NaN	NaN
AKCA130	1749	0.18061	0.049825	0.067243	0.028553
AKCA130	1750	NaN	NaN	NaN	NaN
AKCA130	1751	NaN	NaN	NaN	NaN
AKCA130	1752	0.35534	0.027338	0.05855	0.007335
AKCA130	1753	NaN	NaN	NaN	NaN
AKCA130	1754	NaN	NaN	NaN	NaN
AKCA130	1755	0.38321	0.01226	0.15829	0.049496
AKCA130	1756	0.024887	0.37106	0.037917	0.015808
AKCA130	1757	0.11581	0.04821	0.063841	0.063932
AKCA130	1758	NaN	NaN	NaN	NaN
AKCA130	1759	NaN	NaN	NaN	NaN
AKCA130	1760	NaN	NaN	NaN	NaN
AKCA130	1761	NaN	NaN	NaN	NaN
AKCA130	1762	0.048242	0.11864	0.0598	0.053312
AKCA130	1763	NaN	NaN	NaN	NaN
AKCA130	1764	NaN	NaN	NaN	NaN
AKCA130	1765	0.27027	0.019306	0.024942	0.0096057
AKCA130	1766	0.098136	0.047289	0.058706	0.01333
AKCA130	1767	0.18339	0.023849	0.051099	0.015917
AKCA130	1768	0.14944	0.051496	0.057705	0.0076348
AKCA130	1769	NaN	NaN	NaN	NaN
AKCA130	1770	NaN	NaN	NaN	NaN
AKCA130	1771	NaN	NaN	NaN	NaN
AKCA130	1772	0.13757	0.025299	0.034445	0.037072
AKCA130	1773	NaN	NaN	NaN	NaN
AKCA130	1774	0.058326	0.014634	0.057322	0.030095
AKCA130	1775	0.074835	0.011444	0.079213	0.036873
AKCA130	1776	NaN	NaN	NaN	NaN
AKCA130	1777	0.081727	0.052163	0.062254	0.040364
AKCA130	1778	0.02926	0.41956	0.060185	0.036579
AKCA130	1779	NaN	NaN	NaN	NaN
AKCA130	1780	NaN	NaN	NaN	NaN
AKCA130	1781	NaN	NaN	NaN	NaN
AKCA130	1782	NaN	NaN	NaN	NaN
AKCA130	1783	NaN	NaN	NaN	NaN
AKCA130	1784	0.072685	0.029148	0.080837	0.022673
AKCA130	1785	0.064326	0.011716	0.027394	0.016193
AKCA130	1786	NaN	NaN	NaN	NaN
AKCA130	1787	NaN	NaN	NaN	NaN
AKCA130	1788	NaN	NaN	NaN	NaN
AKCA130	1789	0.27755	0.011363	0.12028	0.060209
AKCA130	1790	NaN	NaN	NaN	NaN
AKCA130	1791	NaN	NaN	NaN	NaN
AKCA130	1792	0.014815	0.071742	0.089744	0.030077
AKCA130	1793	NaN	NaN	NaN	NaN
AKCA130	1794	0.0055026	0.038877	0.069433	0.054638
AKCA130	1795	NaN	NaN	NaN	NaN
AKCA130	1796	NaN	NaN	NaN	NaN
AKCA130	1797	0.37268	0.071041	0.10535	0.061075
AKCA130	1798	NaN	NaN	NaN	NaN
AKCA130	1799	NaN	NaN	NaN	NaN
AKCA130	1800	NaN	NaN	NaN	NaN
AKCA130	1801	NaN	NaN	NaN	NaN
AKCA130	1802	0.32252	0.017098	0.038039	0.044945
AKCA130	1803	0.026499	0.041743	0.074891	0.031818
AKCA130	1804	0.020358	0.068842	0.02786	0.0048945
AKCA130	1805	NaN	NaN	NaN	NaN
AKCA130	1806	NaN	NaN	NaN	NaN
AKCA130	1807	NaN	NaN	NaN	NaN
AKCA130	1808	0.021519	0.08771	0.069692	0.029451
AKCA130	1809	0.044363	0.036091	0.090076	0.064785
AKCA130	1810	0.046814	0.021015	0.066678	0.038076
AKCA130	1811	NaN	NaN	NaN	NaN
AKCA130	1812	0.047516	0.045207	0.029115	0.032746
AKCA130	1813	0.11189	0.061789	0.033453	0.036801
AKCA130	1814	0.045246	0.074654	0.080257	0.044948
AKCA130	1815	NaN	NaN	NaN	NaN
AKCA130	1816	0.13312	0.071502	0.069706	0.038545
AKCA130	1817	NaN	NaN	NaN	NaN
AKCA130	1818	0.13752	0.079597	0.077236	0.03756
AKCA130	1819	0.044904	0.088364	0.083755	0.044881
AKCA130	1820	0.013496	0.049302	0.040296	0.015133
AKCA130	1821	NaN	NaN	NaN	NaN
AKCA130	1822	0.059912	0.060206	0.070241	0.01094
AKCA130	1823	NaN	NaN	NaN	NaN
AKCA130	1824	0.29937	0.018423	0.046342	0.041965
AKCA130	1825	0.21514	0.015614	0.11281	0.053408
AKCA130	1826	0.071493	0.063383	0.019371	0.040687
AKCA130	1827	NaN	NaN	NaN	NaN
AKCA130	1828	0.12438	0.22083	0.12364	0.094781
AKCA130	1829	0.06645	0.072764	0.024301	0.0081008
AKCA130	1830	0.21476	0.017514	0.028136	0.025686
AKCA130	1831	0.093809	0.075843	0.05469	0.057622
AKCA130	1832	NaN	NaN	NaN	NaN
AKCA130	1833	NaN	NaN	NaN	NaN
AKCA130	1834	0.065644	0.10834	0.02928	0.019896
AKCA130	1835	0.06176	0.23233	0.07321	0.040973
AKCA130	1836	0.13897	0.10995	0.082999	0.0073584
AKCA130	1837	0.14109	0.044402	0.040998	0.020518
AKCA130	1838	NaN	NaN	NaN	NaN
AKCA130	1839	0.10512	0.064269	0.050231	0.048305
AKCA130	1840	0.081927	0.097084	0.1154	0.049863
AKCA130	1841	NaN	NaN	NaN	NaN
AKCA130	1842	0.055366	0.030822	0.13236	0.026344
AKCA130	1843	0.065339	0.026828	0.087291	0.062093
AKCA130	1844	NaN	NaN	NaN	NaN
AKCA130	1845	NaN	NaN	NaN	NaN
AKCA130	1846	NaN	NaN	NaN	NaN
AKCA130	1847	NaN	NaN	NaN	NaN
AKCA130	1848	NaN	NaN	NaN	NaN
AKCA130	1849	NaN	NaN	NaN	NaN
AKCA130	1850	0.13413	0.024257	0.106	0.024205
AKCA130	1851	NaN	NaN	NaN	NaN
AKCA130	1852	NaN	NaN	NaN	NaN
AKCA130	1853	0.25694	0.04219	0.059913	0.044262
AKCA130	1854	0.030234	0.036396	0.053937	0.040847
AKCA130	1855	0.011228	0.22064	0.056348	0.044894
AKCA130	1856	0.16178	0.029059	0.065805	0.023716
AKCA130	1857	0.079561	0.078763	0.020835	0.054298
AKCA130	1858	NaN	NaN	NaN	NaN
AKCA130	1859	NaN	NaN	NaN	NaN
AKCA130	1860	0.33571	0.01624	0.027744	0.041232
AKCA130	1861	NaN	NaN	NaN	NaN
AKCA130	1862	0.017623	0.036599	0.080922	0.015839
AKCA130	1863	0.0056047	0.22408	0.048591	0.039184
AKCA130	1864	NaN	NaN	NaN	NaN
AKCA130	1865	NaN	NaN	NaN	NaN
AKCA130	1866	0.29977	0.050382	0.026122	0.007075
AKCA130	1867	NaN	NaN	NaN	NaN
AKCA130	1868	NaN	NaN	NaN	NaN
AKCA130	1869	NaN	NaN	NaN	NaN
AKCA130	1870	0.031328	0.055841	0.018743	0.026726
AKCA130	1871	NaN	NaN	NaN	NaN
AKCA130	1872	NaN	NaN	NaN	NaN
AKCA130	1873	0.10693	0.016147	0.080731	0.032726
AKCA130	1874	0.10004	0.022641	0.047832	0.047225
AKCA130	1875	0.025851	0.011345	0.067967	0.050233
AKCA130	1876	NaN	NaN	NaN	NaN
AKCA130	1877	NaN	NaN	NaN	NaN
AKCA130	1878	0.040652	0.033923	0.083257	0.027405
AKCA130	1879	NaN	NaN	NaN	NaN
AKCA130	1880	NaN	NaN	NaN	NaN
AKCA130	1881	NaN	NaN	NaN	NaN
AKCA130	1882	NaN	NaN	NaN	NaN
AKCA130	1883	0.49514	0.010518	0.15462	0.02855
AKCA130	1884	NaN	NaN	NaN	NaN
AKCA130	1885	NaN	NaN	NaN	NaN
AKCA130	1886	0.37804	0.025056	0.063861	0.035554
AKCA130	1887	0.014475	0.14003	0.071479	0.039529
AKCA130	1888	0.072753	0.018791	0.065114	0.057903
AKCA130	1889	0.11634	0.076284	0.038834	0.078525
AKCA130	1890	0.046463	0.019502	0.12494	0.084332
AKCA130	1891	NaN	NaN	NaN	NaN
AKCA130	1892	NaN	NaN	NaN	NaN
AKCA130	1893	NaN	NaN	NaN	NaN
AKCA130	1894	NaN	NaN	NaN	NaN
AKCA130	1895	NaN	NaN	NaN	NaN
AKCA130	1896	NaN	NaN	NaN	NaN
AKCA130	1897	NaN	NaN	NaN	NaN
AKCA130	1898	0.04369	0.13033	0.082382	0.035213
AKCA130	1899	NaN	NaN	NaN	NaN
AKCA130	1900	NaN	NaN	NaN	NaN
AKCA130	1901	0.11589	0.040161	0.022127	0.012776
AKCA130	1902	NaN	NaN	NaN	NaN
AKCA130	1903	NaN	NaN	NaN	NaN
AKCA130	1904	0.036475	0.011743	0.031022	0.074324
AKCA130	1905	0.066022	0.087616	0.049927	0.046844
AKCA130	1906	NaN	NaN	NaN	NaN
AKCA130	1907	NaN	NaN	NaN	NaN
AKCA130	1908	NaN	NaN	NaN	NaN
AKCA130	1909	NaN	NaN	NaN	NaN
AKCA130	1910	NaN	NaN	NaN	NaN
AKCA130	1911	0.042503	0.086305	0.054388	0.01618
AKCA130	1912	NaN	NaN	NaN	NaN
AKCA130	1913	NaN	NaN	NaN	NaN
AKCA130	1914	0.015003	0.026863	0.065666	0.066715
AKCA130	1915	NaN	NaN	NaN	NaN
AKCA130	1916	0.0056649	0.074496	0.050809	0.053441
AKCA130	1917	0.076079	0.029291	0.024169	0.019474
AKCA130	1918	NaN	NaN	NaN	NaN
AKCA130	1919	0.11746	0.23416	0.057554	0.06389
AKCA130	1920	0.025588	0.026109	0.042571	0.05439
AKCA130	1921	0.11304	0.10766	0.07771	0.036528
AKCA130	1922	0.14159	0.04168	0.022188	0.024989
AKCA130	1923	0.074524	0.030137	0.034801	0.022388
AKCA130	1924	NaN	NaN	NaN	NaN
AKCA130	1925	NaN	NaN	NaN	NaN
AKCA130	1926	NaN	NaN	NaN	NaN
AKCA130	1927	NaN	NaN	NaN	NaN
AKCA130	1928	0.29348	0.095444	0.092255	0.081043
AKCA130	1929	NaN	NaN	NaN	NaN
AKCA130	1930	NaN	NaN	NaN	NaN
AKCA130	1931	NaN	NaN	NaN	NaN
AKCA130	1932	0.55676	0.02056	0.031774	0.042563
AKCA130	1933	0.037638	0.094326	0.078508	0.069996
AKCA130	1934	NaN	NaN	NaN	NaN
AKCA130	1935	0.03325	0.033636	0.030519	0.024419
AKCA130	1936	NaN	NaN	NaN	NaN
AKCA130	1937	NaN	NaN	NaN	NaN
AKCA130	1938	NaN	NaN	NaN	NaN
AKCA130	1939	0.031675	0.034003	0.057001	0.033613
AKCA130	1940	NaN	NaN	NaN	NaN
AKCA130	1941	NaN	NaN	NaN	NaN
AKCA130	1942	NaN	NaN	NaN	NaN
AKCA130	1943	0.025339	0.010306	0.082143	0.036299
AKCA130	1944	0.031915	0.025166	0.034262	0.030115
AKCA130	1945	NaN	NaN	NaN	NaN
AKCA130	1946	NaN	NaN	NaN	NaN
AKCA130	1947	NaN	NaN	NaN	NaN
AKCA130	1948	NaN	NaN	NaN	NaN
AKCA130	1949	NaN	NaN	NaN	NaN
AKCA130	1950	0.023868	0.071067	0.090187	0.022192
AKCA130	1951	NaN	NaN	NaN	NaN
AKCA130	1952	NaN	NaN	NaN	NaN
AKCA130	1953	0.12362	0.09266	0.048626	0.026606
AKCA130	1954	NaN	NaN	NaN	NaN
AKCA130	1955	NaN	NaN	NaN	NaN
AKCA130	1956	0.084756	0.066256	0.01181	0.024389
AKCA130	1957	NaN	NaN	NaN	NaN
AKCA130	1958	0.019604	0.019611	0.020226	0.022313
AKCA130	1959	NaN	NaN	NaN	NaN
AKCA130	1960	NaN	NaN	NaN	NaN
AKCA130	1961	0.016056	0.031431	0.024602	0.028042
AKCA130	1962	NaN	NaN	NaN	NaN
AKCA130	1963	NaN	NaN	NaN	NaN
AKCA130	1964	NaN	NaN	NaN	NaN
AKCA130	1965	NaN	NaN	NaN	NaN
AKCA130	1966	NaN	NaN	NaN	NaN
AKCA130	1967	0.086861	0.026511	0.045597	0.021716
AKCA130	1968	NaN	NaN	NaN	NaN
AKCA130	1969	0.047944	0.067894	0.054263	0.060245
AKCA130	1970	NaN	NaN	NaN	NaN
AKCA130	1971	NaN	NaN	NaN	NaN
AKCA130	1972	NaN	NaN	NaN	NaN
AKCA130	1973	NaN	NaN	NaN	NaN
AKCA130	1974	0.26518	0.025469	0.063452	0.029587
AKCA130	1975	NaN	NaN	NaN	NaN
AKCA130	1976	0.0088484	0.012977	0.085581	0.031329
AKCA130	1977	NaN	NaN	NaN	NaN
AKCA130	1978	NaN	NaN	NaN	NaN
AKCA130	1979	0.23009	0.02025	0.033376	0.023732
AKCA130	1980	NaN	NaN	NaN	NaN
AKCA130	1981	NaN	NaN	NaN	NaN
AKCA130	1982	NaN	NaN	NaN	NaN
AKCA130	1983	0.010078	0.025354	0.03625	0.03502
AKCA130	1984	0.18076	0.028999	0.022788	0.022282
AKCA130	1985	NaN	NaN	NaN	NaN
AKCA130	1986	NaN	NaN	NaN	NaN
AKCA130	1987	0.0015446	0.099286	0.033178	0.046284
AKCA130	1988	0.072287	0.030387	0.019602	0.024589
AKCA130	1989	NaN	NaN	NaN	NaN
AKCA130	1990	NaN	NaN	NaN	NaN
AKCA130	1991	NaN	NaN	NaN	NaN
AKCA130	1992	0.0077583	0.18765	0.074956	0.030483
AKCA130	1993	NaN	NaN	NaN	NaN
AKCA130	1994	0.13757	0.062201	0.06441	0.041994
AKCA130	1995	0.098539	0.055438	0.035035	0.079553
AKCA130	1996	NaN	NaN	NaN	NaN
AKCA130	1997	0.17962	0.022864	0.12218	0.0296
AKCA130	1998	0.41449	0.073008	0.065031	0.035075
[truncated: 2,072 more rows]

## Sheet: Figure 5
Lag	Context Fit MSE	Stability (r)
1	0.047772	0.292
1	0.037128	0.41461
1	0.089671	0.65963
1	0.0013224	0.54189
1	0.0025284	0.7666
1	0.02001	0.3137
1	0.029	0.26516
1	0.010565	-0.032609
1	0.0051985	0.26285
1	0.050341	0.57778
1	0.015192	0.2812
1	0.034546	0.28317
1	0.010525	0.43982
1	0.015855	0.16981
1	0.00057715	0.60036
1	0.044625	0.3937
1	0.069505	0.61261
1	0.017304	0.41947
1	0.035128	0.19576
1	0.081605	0.17631
1	0.079252	0.42307
1	0.033428	0.24535
1	0.0068387	0.55121
1	0.10318	0.23771
1	0.033563	0.6835
1	0.036091	0.31623
1	0.039541	0.13906
1	0.18518	0.4402
1	0.024127	0.57958
1	0.12792	0.6953
1	0.044226	0.17406
1	0.023738	0.51447
1	0.039158	0.46931
1	0.042737	0.46561
1	0.20299	0.46563
1	0.020768	0.067894
1	0.042864	0.46572
1	0.069461	0.56271
1	0.091141	0.4876
1	0.11378	0.50446
1	0.015721	0.70565
1	0.0095547	0.56674
1	0.057918	0.40757
1	0.043923	0.48948
1	0.014201	0.70483
1	0.018513	-0.081996
1	0.048267	0.24202
1	0.021562	0.44566
1	0.010084	0.28011
1	0.049358	0.5901
1	0.021264	0.24122
1	0.09186	-0.059341
1	0.063066	0.47159
1	0.015643	0.33783
1	0.043576	0.65318
1	0.0066248	0.29593
1	0.0058846	0.31011
1	0.079217	0.31183
1	0.031603	0.50728
1	0.063508	0.1445
1	0.078358	-0.21108
1	0.060115	0.41134
1	0.043004	0.30885
1	0.045806	0.19204
1	0.04883	0.73623
1	0.027498	0.5005
1	0.010927	0.61464
1	0.053002	0.67255
1	0.038578	0.41732
1	0.023888	0.7554
1	0.04103	0.38215
1	0.18928	0.58816
1	0.090104	0.24675
1	0.12771	0.25776
1	0.039948	0.55213
1	0.020182	0.68948
1	0.025744	0.68024
1	0.0067072	0.4626
1	0.021164	0.75385
1	0.025701	0.31001
1	0.035032	0.16781
1	0.075225	0.72231
1	0.072413	0.75838
1	0.077564	0.52152
1	0.025457	0.24754
1	0.078577	0.19238
1	0.036641	0.27874
1	0.040385	0.6838
1	0.062663	0.5829
1	0.039199	0.48198
1	0.012496	0.84732
1	0.04001	0.32718
1	0.02707	0.44305
1	0.026342	0.41126
1	0.059824	0.42643
1	0.063035	0.69065
1	0.02859	0.47185
1	0.079616	0.029984
1	0.045269	0.53706
1	0.070999	0.40655
1	0.012663	0.79345
1	0.030697	0.4114
1	0.044906	-0.023711
1	0.058747	0.39497
1	0.10897	0.81311
1	0.057427	0.45427
1	0.010856	0.62267
1	0.052696	0.44158
1	0.042688	0.11655
1	0.083048	0.51348
1	0.046632	0.29933
1	0.0038977	0.29098
1	0.060899	0.5094
1	0.11708	0.36163
1	0.0085267	0.52304
1	0.036085	0.43686
1	0.065497	0.35513
1	0.058099	0.42634
1	0.010712	0.81754
1	0.01423	0.47771
1	0.051708	0.5936
1	0.076908	0.78708
1	0.044268	0.067782
1	0.018555	0.3521
1	0.06994	0.49566
1	0.042368	0.5093
1	0.051775	0.49688
1	0.062189	0.40053
1	0.08349	0.55505
1	0.036307	0.37996
1	0.034848	0.44277
1	0.06796	0.14992
1	0.030696	0.17287
1	0.010615	0.54754
1	0.058973	0.44894
1	0.018933	0.51471
1	0.027252	0.10138
1	0.047439	0.43768
1	0.032571	0.58585
1	0.028887	0.65937
1	0.022855	0.31353
1	0.039006	0.14569
1	0.045297	0.18234
1	0.022699	0.28339
1	0.047144	0.014976
1	0.014836	0.07951
1	0.031848	0.68756
1	0.0030402	0.83398
1	0.029115	0.59166
1	0.0027062	0.83801
1	0.0059282	0.37162
1	0.079034	0.080016
1	0.10315	0.37954
1	0.0090729	0.68165
1	0.03884	0.42754
1	0.023473	0.69561
1	0.0048476	0.53363
1	0.015041	0.44862
1	0.013353	0.41578
1	0.017418	0.37778
1	0.01375	0.84656
1	0.0041503	0.8039
1	0.0017714	0.55813
1	0.070658	0.54392
1	0.0077119	0.81046
1	0.026526	0.8256
1	0.091016	0.4333
1	0.016881	0.62979
1	0.063266	0.58306
1	0.024097	0.65556
1	0.010115	0.83667
1	0.022564	0.57676
1	0.02298	0.28534
1	0.018085	0.28045
1	0.014287	0.61618
1	0.032144	0.23463
1	0.0092455	0.80513
1	0.047141	0.37113
1	0.030194	0.51422
1	0.10404	0.63233
1	0.033484	0.63419
1	0.0088182	0.25297
1	0.05674	0.87072
1	0.044302	0.62738
1	0.0065763	0.38647
1	0.013341	0.81942
1	0.047676	0.51008
1	0.025991	0.39198
1	0.022658	0.25981
1	0.041771	0.63561
1	0.02013	0.44974
1	0.050253	0.54773
1	0.073607	0.32541
1	0.03287	0.28161
1	0.0063232	0.92111
1	0.0010877	0.21773
1	0.049686	0.675
1	0.05117	0.34815
1	0.011572	0.52041
1	0.010328	0.59763
1	0.024674	0.30557
1	0.013258	0.69005
1	0.040205	0.36985
1	0.019277	0.42713
1	0.0112	-0.10022
1	0.021853	0.90997
1	0.022294	0.70319
1	0.043914	0.1002
1	0.00691	0.48548
1	0.039279	0.54565
1	0.011568	0.81813
1	0.028208	0.4224
1	0.014908	0.39151
1	0.009865	0.33743
1	0.024221	0.82397
1	0.038581	0.32095
1	0.028041	0.30952
1	0.10263	0.38515
1	0.063042	-0.14104
1	0.029377	0.58046
1	0.032652	0.19167
1	0.010716	0.48496
1	0.051081	0.74711
1	0.01887	0.58747
1	0.03016	0.58745
1	0.049566	0.59374
1	0.009321	0.66449
1	0.013433	0.32773
1	0.046512	0.37811
1	0.028539	0.25484
1	0.039447	0.62433
1	0.028944	0.4495
1	0.040501	0.34529
1	0.038073	0.704
1	0.027459	0.7387
1	0.10132	-0.023991
1	0.050436	0.46345
1	0.020782	0.26972
1	0.047835	0.44012
1	0.027873	0.62339
1	0.026282	0.40396
1	0.023605	0.39732
1	0.010559	0.74688
1	0.014709	0.33692
1	0.0078354	0.59264
1	0.033668	0.61787
1	0.066788	0.31679
1	0.047572	0.40191
1	0.048459	0.16559
1	0.014787	0.073979
1	0.071556	0.3096
1	0.061566	0.83486
1	0.087439	0.49534
1	0.048425	0.14781
1	0.072301	-0.013853
1	0.13312	0.026447
1	0.012226	0.64409
1	0.026734	0.29732
1	0.035078	0.32928
1	0.036326	0.68985
1	0.032825	0.21669
1	0.065571	0.40701
1	0.050541	0.34429
1	0.011411	0.55134
1	0.0061226	0.63808
1	0.04718	0.42589
1	0.019094	0.37788
1	0.071372	0.68099
1	0.05699	-0.088337
1	0.033918	0.56778
1	0.02463	0.23373
1	0.050494	0.036692
1	0.03961	0.55152
1	0.065096	0.30219
1	0.037294	0.38991
1	0.020328	0.21625
1	0.020329	0.52551
1	0.024821	0.058896
1	0.017418	0.66889
1	0.013668	0.38362
1	0.047573	0.10759
1	0.037254	0.7616
1	0.014551	0.069244
1	0.021499	0.50115
1	0.049915	0.5509
1	0.064441	0.57411
1	0.031321	0.7416
1	0.015667	-0.017378
1	0.013908	0.93457
1	0.016221	0.35135
1	0.080808	0.50996
1	0.039352	0.24351
1	0.041659	0.40542
1	0.029673	0.42846
1	0.029572	0.14932
1	0.029419	0.29649
1	0.052812	0.65762
1	0.0036584	0.52534
1	0.040368	0.52181
1	0.043642	0.28501
1	0.015123	0.22434
1	0.021388	0.48531
1	0.022342	-0.20723
1	0.067497	0.40607
1	0.0061101	0.86338
1	0.042198	0.41532
1	0.012208	0.56156
1	0.037695	0.31713
1	0.039866	0.35355
1	0.05642	0.36736
1	0.012755	0.6595
1	0.029553	0.51652
1	0.045982	0.54999
1	0.028127	0.3783
1	0.042544	0.41664
1	0.01889	0.34522
1	0.013396	0.22477
1	0.034564	0.14972
1	0.0017241	0.7513
1	0.014221	0.75099
1	0.0058651	0.56793
1	0.0036718	0.71506
1	0.11658	0.16471
1	0.0033916	0.6046
1	0.0049184	0.6583
1	0.047262	-0.11164
1	0.00012766	0.78179
1	0.0018958	0.46756
1	0.017058	0.17773
1	0.027958	0.039259
1	0.0013957	0.41738
1	0.063051	0.030734
1	0.0053326	-0.14078
1	0.0029291	0.50194
1	0.0015299	0.89898
1	0.043275	0.40361
1	0.03296	0.56723
1	0.0026814	0.82372
1	0.010425	0.56804
1	0.00019477	0.87686
1	0.014055	0.56519
1	0.0023065	0.79773
1	0.009926	-0.063776
1	0.029706	0.80278
1	0.010691	0.28266
1	0.017695	0.58525
1	0.012871	0.87674
1	0.0014468	0.72037
1	0.015627	0.56137
1	0.029409	0.14525
1	0.028538	0.63565
1	0.0035054	0.54995
1	0.044052	0.3597
1	0.019291	0.93743
1	0.017584	0.12277
1	0.051467	0.63143
1	0.012818	-0.16586
1	0.031822	0.30468
1	0.014873	0.89079
1	0.0040986	0.30441
1	0.021812	0.17579
1	0.031278	0.83874
1	0.005711	0.86769
1	0.028711	0.61182
1	0.0072995	0.20081
1	0.017103	0.90432
1	0.027144	-0.19701
1	0.011344	0.62996
1	0.045118	0.29125
1	0.012888	0.59498
1	0.017314	0.8043
1	0.02166	0.36102
1	0.0063464	0.77533
1	0.020884	0.60672
1	0.0031105	0.91718
1	0.018862	0.50197
1	0.0018194	0.5787
1	0.0059574	0.76006
1	0.029373	0.41951
1	0.051744	0.54408
1	0.03201	0.85988
1	0.024519	0.40919
1	0.020842	0.034756
1	0.063805	0.47529
1	0.010768	0.59495
1	0.034345	0.65175
1	0.017337	0.64356
1	0.024796	0.11285
1	0.026336	0.6117
1	0.0084813	0.89399
1	0.057213	0.80609
1	0.0057944	0.18279
1	0.02962	0.67748
1	0.083096	0.69551
1	0.02824	0.38645
1	0.0075948	0.85149
1	0.024058	0.5138
1	0.037733	0.71949
1	0.018638	0.74541
1	0.073032	-0.022349
1	0.026834	0.24128
1	0.064656	0.3417
1	0.21637	0.1304
1	0.067076	0.15614
1	0.0021364	0.86
1	0.066294	0.44574
1	0.051413	0.47952
1	0.035453	0.69554
1	0.057793	0.47555
1	0.00938	0.67217
1	0.073496	0.21213
1	0.0035184	0.32818
1	0.05272	0.12264
1	0.044862	0.64718
1	0.023885	0.40012
1	0.091732	0.46805
1	0.0096837	0.46515
1	0.00098547	0.73963
1	0.14805	0.51225
1	0.085354	0.05144
1	0.034991	0.24177
1	0.029131	0.4299
1	0.0095997	0.081267
1	0.033961	0.90553
1	0.048139	0.26446
1	0.013646	0.30447
1	0.0010848	0.90596
1	0.053007	0.41174
1	0.060339	0.19347
1	0.029449	0.73602
1	0.039803	0.019905
1	0.0133	0.29722
1	0.03219	0.7364
1	0.04326	0.19708
1	0.05554	0.55607
1	0.07267	0.037879
1	0.013381	0.067121
1	0.020563	0.34722
1	0.045917	0.28282
1	0.046984	0.21698
1	0.040432	0.28997
1	0.075906	0.35492
1	0.017013	0.034987
1	0.081883	0.21552
1	0.078399	0.78748
1	0.011577	0.35124
1	0.071098	0.45026
1	0.036721	0.84338
1	0.0105	0.77225
1	0.011394	0.68549
1	0.003066	0.70681
1	0.059496	0.35987
1	0.0074294	0.37328
1	0.0063444	0.2294
1	0.033624	0.50778
1	0.070635	0.62193
1	0.026183	0.65373
1	0.040332	0.68183
1	0.11936	0.40003
1	0.032882	0.17785
1	0.018764	0.51604
1	0.0065426	0.83486
1	0.020142	0.80328
1	0.03494	0.56356
1	0.0028876	0.62642
1	0.054798	0.33957
1	0.047492	0.81749
1	0.028549	0.57131
1	0.025853	0.46831
1	0.013459	0.63242
1	0.078441	0.75194
1	0.02091	0.61041
1	0.041996	-0.27014
1	0.013429	0.71517
1	0.11735	0.29453
1	0.076384	0.26672
1	0.0029381	0.95834
1	0.033721	0.78805
1	0.023596	0.39696
1	0.065308	0.40659
1	0.040309	0.63001
1	0.017599	0.3116
1	0.01923	0.23873
1	0.042179	0.68345
1	0.0041144	0.57807
1	0.0001941	0.68966
1	0.072764	0.27232
1	0.016687	-0.047516
1	0.048961	0.23502
1	0.0080144	0.24436
1	0.068167	0.20876
1	0.13849	0.81996
1	0.049704	0.31772
1	0.057768	0.64995
1	0.053157	0.082953
1	0.16319	0.25376
1	0.042122	0.32952
1	0.038914	0.18386
1	0.018469	0.51583
1	0.0075171	0.65485
1	0.040184	0.7788
1	0.039129	0.29777
1	0.19439	0.33969
1	0.0060356	-0.032973
1	0.046333	0.60206
1	0.046521	0.43035
1	0.024477	0.43404
1	0.10904	-0.0064744
1	0.01112	0.45135
1	0.049883	0.17374
1	0.039438	0.57885
1	0.039242	0.3448
1	0.0034998	0.63261
1	0.03075	0.52678
1	0.0091397	0.72887
1	0.058029	0.25005
1	0.042299	0.47371
1	0.052388	0.23186
1	0.1831	0.31543
1	0.05541	0.56015
1	0.070941	-0.15157
1	0.032326	0.72295
1	0.030014	0.39114
1	0.051412	0.59379
1	0.0017773	0.34403
1	0.073105	0.19269
1	0.076223	0.28349
1	0.092979	0.49565
1	0.052552	0.36431
1	0.038791	0.82165
1	0.0037285	0.55279
1	0.081102	0.40338
1	0.02167	0.30108
1	0.034963	0.2232
1	0.046748	0.73031
1	0.07643	0.40357
1	0.015686	0.58497
1	0.01908	0.70726
1	0.031184	0.19741
1	0.0063923	0.33329
1	0.018011	0.7976
1	0.029389	0.22647
1	0.0014539	0.52148
1	0.011213	0.72212
1	0.066273	0.35819
1	0.034647	0.53904
1	0.11096	0.27526
1	0.10111	0.25562
1	0.0071233	0.26497
1	0.0044946	0.67703
1	0.073862	0.47083
1	0.028594	0.35668
1	0.017593	0.86037
1	0.016593	0.76859
1	0.016456	0.87571
1	0.00032848	0.058081
1	0.032149	0.4122
1	0.072581	0.41708
1	0.049877	0.39408
1	0.029789	0.43209
1	0.054711	0.74543
1	0.047546	0.66156
1	0.015892	0.36055
1	0.012924	0.34344
1	0.013737	0.4986
1	0.012096	0.77093
1	0.05836	0.24667
1	0.017546	0.48458
1	0.0090135	0.751
1	0.028624	0.5375
1	0.0096631	0.78027
1	0.022037	0.42091
1	0.032099	0.68338
1	0.0083057	0.50114
1	0.032018	0.49302
1	0.059918	0.19041
1	0.014595	0.12152
1	0.019121	0.52024
1	0.0062353	0.13933
1	0.057989	0.60516
1	0.0082986	0.71552
1	0.014304	0.13606
1	0.077524	0.5554
1	0.004886	0.11865
1	0.007384	0.79627
1	0.13971	0.38346
1	0.0082569	0.76145
1	0.046715	0.35501
1	0.055773	0.50873
1	0.0775	0.6272
1	0.022989	0.30664
1	0.024874	0.48023
1	0.032997	0.18817
1	0.08904	0.31096
1	0.0013889	0.54684
1	0.053744	0.30744
1	0.030089	0.51266
1	0.017425	0.71597
1	0.050221	0.049057
1	0.054166	0.52373
1	0.023779	0.42759
1	0.012458	0.67813
1	0.0040555	0.51907
1	0.0051763	0.90326
1	0.041652	0.59793
1	0.035175	0.27287
1	0.018432	0.41661
1	0.053345	0.28689
1	0.19486	0.49365
1	0.0088193	0.48865
1	0.036865	0.54976
1	0.013408	0.8068
1	0.066296	0.38103
1	0.011849	0.83631
1	0.0076195	0.38008
1	0.026979	0.43789
1	0.1012	0.56232
1	0.039241	0.3367
1	0.030668	0.19769
1	0.030615	0.45229
1	0.024516	0.42228
1	0.13856	0.2133
1	0.018103	0.39766
1	0.030333	0.61281
1	0.01297	0.62049
1	0.0097447	0.010612
1	0.02616	0.37297
1	0.0091882	0.64481
1	0.036877	0.062794
1	0.0084318	0.10131
1	0.073772	0.38075
1	0.013224	0.50579
1	0.016754	0.51144
1	0.011954	0.39158
1	0.012369	0.59272
1	0.022969	0.75633
1	0.012472	0.5802
1	0.014654	0.8464
1	0.028792	0.22377
1	0.035847	0.18352
1	0.094413	0.53966
1	0.044014	0.85162
1	0.0035928	0.5736
1	0.049195	0.25308
1	0.01169	0.20795
1	0.049997	0.56518
1	0.074194	0.56227
1	0.033348	0.38375
1	0.008259	0.44329
1	0.075954	0.45476
1	0.011605	0.61698
1	0.041316	0.51518
1	0.063862	0.26813
1	0.18545	0.25913
1	0.01276	0.34489
1	0.039005	0.2864
1	0.065333	0.077179
1	0.0393	0.57513
1	0.011724	0.45494
1	0.0044621	0.37135
1	0.026229	0.21123
1	0.035642	0.28926
1	0.1016	0.1464
1	0.044745	0.16556
1	0.016729	0.17274
1	0.085487	0.50491
1	0.040354	0.10487
1	0.024506	0.69019
1	0.064729	0.27247
1	0.011183	0.18638
1	0.087339	0.62511
1	0.1078	0.82932
1	0.0072917	0.53813
1	0.030116	0.4724
1	0.0056097	-0.19229
1	0.0066327	0.71466
1	0.070455	0.089987
1	0.0072643	0.36782
1	0.027319	0.14931
1	0.092564	0.48911
1	0.010049	0.61644
1	0.016024	0.68741
1	0.005471	0.24848
1	0.023389	0.042977
1	0.020094	0.33896
1	0.021956	0.37353
1	0.096207	0.78889
1	0.0016825	0.72797
1	0.028569	-0.29418
1	0.00062024	0.85664
1	0.021643	0.57817
1	0.001003	0.82637
1	0.004237	0.10906
1	0.018233	-0.087986
1	0.0023902	0.6806
1	0.026832	0.37359
1	0.04104	0.59139
1	0.0037903	0.84432
1	0.00089695	0.79658
1	0.044837	0.63909
1	0.012086	0.83054
1	0.006664	0.54343
1	0.012884	0.57051
1	0.012677	0.55324
1	0.0026012	0.82933
1	0.010926	0.61634
1	0.0063643	0.64018
1	0.061879	0.33246
1	0.0067223	0.78462
1	0.081537	0.3896
1	0.0083964	0.56489
1	0.0063472	0.63355
1	0.036742	0.67827
1	0.028662	0.96022
1	0.014567	0.62002
1	0.0063131	0.082564
1	0.037934	0.70258
1	0.11802	0.56987
1	0.020402	0.50625
1	0.017382	0.37719
1	0.0080106	0.95498
1	0.015699	0.69053
1	0.0038966	0.36032
1	0.019568	0.41495
1	0.0025013	0.37068
1	0.012468	0.60976
1	0.010031	0.16843
1	0.0082683	0.64021
1	0.030488	0.37296
1	0.0026356	-0.06468
1	0.0098403	0.93113
1	0.0047146	0.68503
1	0.014265	0.62165
1	0.023825	0.39998
1	0.0081021	0.76209
1	0.035109	0.5993
1	0.021696	0.19893
1	0.063743	0.22971
1	0.010013	0.84293
1	0.038032	0.36896
1	0.029117	0.27645
1	0.023521	0.59551
1	0.077146	0.23879
1	0.056534	0.58635
1	0.013495	0.63265
1	0.02255	0.21132
1	0.058577	0.40336
1	0.0018132	0.5877
1	0.033993	0.25753
1	0.025984	0.76058
1	0.0016024	0.75134
1	0.081265	-0.1348
1	0.082807	0.53474
1	0.012633	0.54078
1	0.047518	0.46488
1	0.045823	0.4763
1	0.0081951	0.88967
1	0.0015571	0.6975
1	0.020824	0.22797
1	0.012937	0.37454
1	0.0098731	0.61227
1	0.034368	0.2947
1	0.017217	0.64865
1	0.017795	0.090061
1	0.029285	0.28034
1	0.028983	0.51767
1	0.0067793	0.8313
1	0.034537	0.2768
1	0.035706	0.78521
1	0.029467	0.13698
1	0.057363	0.31664
1	0.0075089	0.9512
1	0.0080932	0.92796
1	0.021965	0.83232
1	0.043371	0.34504
1	0.066299	0.71134
1	0.022231	0.68448
1	0.12788	0.37171
1	0.012611	0.57271
1	0.021506	0.32868
1	0.064459	0.39711
1	0.0062138	0.048076
1	0.019526	0.17675
1	0.036426	0.48228
1	0.019034	0.34624
1	0.025355	-0.07894
1	0.023241	0.39424
1	0.043698	0.48432
1	0.045564	0.82042
1	0.018316	0.41184
1	0.026034	0.017473
1	0.060615	0.49705
1	0.080484	0.55239
1	0.11668	0.6224
1	0.066332	0.31031
1	0.0032308	0.94169
1	0.03548	0.454
1	0.02986	0.80617
1	0.051514	0.23584
1	0.025273	0.3655
1	0.022243	0.8329
1	0.096931	0.61046
1	0.016233	0.14083
1	0.10414	0.28055
1	0.007924	0.54107
1	0.011288	0.68024
1	0.021598	0.42366
1	0.021319	0.43087
1	0.053588	0.1846
1	0.087288	0.40034
1	0.0015001	0.8392
1	0.060222	0.48122
1	0.015295	0.53556
1	0.062203	0.29339
1	0.033308	0.51086
1	0.018571	0.34484
1	0.020515	0.31173
1	0.0085708	0.45082
1	0.040032	0.57536
1	0.028094	0.33917
1	0.058031	0.34489
1	0.048069	0.020757
1	0.055539	0.31544
1	0.044892	0.28512
1	0.024904	0.2441
1	0.016507	0.58359
1	0.024551	0.28917
1	0.064127	0.20422
1	0.015164	0.71557
1	0.0085545	0.66704
1	0.0061179	0.68335
1	0.041956	0.38682
1	0.0068516	0.74509
1	0.0072206	0.79068
1	0.0017236	0.96103
1	0.076414	0.70639
1	0.087758	0.56238
1	0.035747	0.89517
1	0.020944	0.92402
1	0.011343	0.51758
1	0.032826	0.61726
1	0.0051739	0.59136
1	0.021706	0.54197
1	0.00116	0.62669
1	0.013955	0.28707
1	0.050815	0.15581
1	0.00031231	0.015018
1	0.0093504	0.85167
1	0.0099928	0.46737
1	0.0014308	0.87809
1	0.046307	0.44311
1	0.0041089	0.81565
1	0.0022721	0.39116
1	0.05388	0.1933
1	9.3096e-05	0.89743
1	0.0082555	0.47543
1	0.0039711	0.73507
1	0.01824	0.80749
1	0.0060074	0.57238
1	0.00095472	0.39407
1	0.0033605	0.40815
1	0.0017492	0.95813
1	0.22746	0.15372
1	0.022303	0.53795
1	0.011776	0.291
1	0.016169	0.87859
1	0.003143	0.24684
1	0.022989	0.18875
1	0.00092575	0.88684
1	0.12602	0.69451
1	0.021212	0.92238
1	0.01389	0.64854
1	0.0042052	0.76504
1	0.071413	0.7904
1	0.00077269	0.93324
1	0.0090467	0.75275
1	0.013127	0.3956
1	0.012417	0.67976
1	0.020717	0.57177
1	0.01686	0.64618
1	0.0068815	0.51405
1	0.11514	0.55397
1	0.013032	0.7059
1	0.054745	0.57347
1	0.036934	0.89458
1	0.090454	0.23152
1	0.040865	0.42141
1	0.021652	0.77121
1	0.0075148	0.89411
1	0.0024378	0.85173
1	0.073354	0.42924
1	0.029901	0.65286
1	0.041231	0.33197
1	0.035922	0.074483
1	0.0096422	0.7626
1	0.030342	0.41267
1	0.069328	0.40968
1	0.068231	0.11857
1	0.16793	0.62686
1	0.011469	0.34701
1	0.0068417	0.69018
1	0.0035906	0.67013
1	0.013682	0.5231
1	0.14494	0.26979
1	0.010695	0.12786
1	0.02202	0.61236
1	0.012372	0.71154
1	0.018975	0.26538
1	0.021513	0.14986
1	0.025041	0.30796
1	0.02475	0.44977
1	0.0059353	0.41967
1	0.014209	0.77886
1	0.11355	0.45202
1	0.074837	0.082261
1	0.018662	0.44384
1	0.036017	0.322
1	0.00091525	0.91938
1	0.15297	0.34902
1	0.023794	0.20726
1	0.033428	0.48593
1	0.033958	0.17399
1	0.0046141	0.12714
1	0.0051108	0.73178
1	0.027856	0.0069136
1	0.066982	0.0086769
1	0.023597	0.38838
1	0.0038845	0.83207
1	0.064584	0.33681
1	0.045576	0.31411
1	0.034392	0.49218
1	0.018537	0.37446
1	0.025814	0.19075
1	0.0075578	0.11938
1	0.056923	0.04395
1	0.022525	0.76873
1	0.014382	0.54142
1	0.013754	0.92606
1	0.018003	0.86533
1	0.031138	0.50497
1	0.0056737	0.084265
1	0.04688	0.23203
1	0.01356	0.41959
1	0.031681	0.56286
1	0.089439	0.013342
1	0.050112	0.90706
1	0.085478	0.04797
1	0.03383	0.16902
1	0.096927	0.13912
1	0.059759	0.38158
1	0.051423	0.0040037
1	0.0023533	0.80991
1	0.02181	0.42738
1	0.04164	0.91371
1	0.076023	0.66302
1	0.0065221	0.52874
1	0.096449	-0.12217
1	0.04532	-0.34961
1	0.015301	0.79847
1	0.024698	0.62369
1	0.023074	0.69675
1	0.03039	0.42401
1	0.013566	0.051615
1	0.048409	0.74729
1	0.0066961	0.51814
1	0.01049	0.71256
1	0.0084116	0.63935
1	0.12585	-0.19219
1	0.094426	0.13167
1	0.033634	0.56627
1	0.025745	0.83971
1	0.010694	0.81251
1	0.039614	0.61494
1	0.096199	0.56644
1	0.06189	0.59331
1	0.072092	0.26478
1	0.017368	0.82382
1	0.0041122	-0.0053872
1	0.029709	0.80992
1	0.0040765	0.49251
1	0.0085545	0.696
1	0.043783	0.85051
1	0.010939	0.72188
1	0.020864	0.76708
1	0.0075105	0.6023
1	0.056505	0.69209
1	0.15422	0.086538
1	0.020278	0.41579
1	0.058068	0.57333
1	0.013325	0.86444
1	0.0070816	0.52725
1	0.011012	0.57329
1	0.011759	0.65714
1	0.032846	0.68836
1	0.02634	0.70974
1	0.037412	-0.24188
1	0.0091556	0.71817
1	0.0068504	0.60499
1	0.04535	0.59489
1	0.13352	0.83038
1	0.016446	0.8026
1	0.042135	0.53024
1	0.069511	0.2777
1	0.0060978	0.88106
1	0.0022388	0.69438
1	0.0074628	0.27806
1	0.0055791	0.91724
1	0.01762	0.52864
1	0.066832	0.37102
1	0.074107	0.17881
1	0.002483	0.76817
1	0.01235	0.16848
1	0.053463	0.29888
1	0.029095	0.30909
1	0.069708	0.45766
1	0.029121	0.35404
1	0.041429	0.49571
1	0.096804	0.32858
1	0.049467	0.60517
1	0.01878	0.31078
1	0.024863	0.52591
1	0.017586	0.40103
1	0.072465	0.086058
1	0.1778	0.23299
1	0.15028	0.44764
1	0.014859	0.3218
1	0.026477	0.7126
1	0.082264	0.3633
1	0.0032495	0.34078
1	0.070723	0.79151
1	0.04481	0.18121
1	0.030451	0.45222
1	0.025751	0.37819
1	0.26679	0.22042
1	0.005001	0.61531
1	0.0075728	0.67295
1	0.043267	0.27556
1	0.031555	0.35324
1	0.052498	0.35018
1	0.078493	0.33552
1	0.054715	0.34328
1	0.10584	0.36882
1	0.047458	0.55854
1	0.082654	0.32336
1	0.061017	0.29494
1	0.010141	0.57314
1	0.065951	0.51923
1	0.017516	0.46423
1	0.0015138	0.38997
1	0.07505	0.31557
1	0.0082227	0.49535
1	0.020547	0.22252
1	0.049735	0.23547
1	0.015824	0.0085471
1	0.045675	-0.27201
1	0.015907	0.23283
1	0.066286	0.42801
1	0.012083	0.41751
1	0.0080078	0.3793
1	0.029039	0.44315
1	0.011341	0.58414
1	0.020275	0.21636
1	0.145	0.51841
1	0.025623	0.10305
1	0.0028346	0.54869
1	0.0081333	0.6326
1	0.049072	0.39015
1	0.051042	-0.07778
1	0.057577	0.53049
1	0.043348	0.27928
1	0.037442	0.25287
1	0.056195	0.28204
1	0.12651	0.52538
1	0.015787	0.59317
1	0.10212	0.54838
1	0.015219	0.70226
1	0.0022535	0.58707
1	0.064516	0.34024
1	0.045106	0.58523
1	0.083416	0.40349
1	0.031142	0.5219
1	0.015925	0.47956
1	0.067043	0.33118
1	0.0098576	0.78273
1	0.033265	0.30253
1	0.068633	0.27463
1	0.015524	0.24157
1	0.0055081	0.47016
1	0.015666	0.40887
1	0.0024809	0.68836
1	0.016222	0.40207
1	0.060688	0.23684
1	0.057465	0.57031
1	0.0058163	0.6123
1	0.016962	0.3965
1	0.025757	0.41011
1	0.070971	0.332
1	0.048623	0.52363
1	0.071323	0.45273
1	0.0079849	0.28687
1	0.039573	0.44437
1	0.012454	0.40194
1	0.074564	0.46413
1	0.0015376	0.69014
1	0.011497	0.24961
1	0.16389	-0.33185
1	0.0079746	0.76382
1	0.03266	0.2925
1	0.010374	0.087017
1	0.0050913	0.37383
1	0.076374	0.73037
1	0.056326	0.59662
1	0.0077988	0.16047
1	0.0031219	0.36219
1	0.078311	0.24902
1	0.0061629	0.36776
1	0.018777	0.54606
1	0.027551	0.68768
1	0.0078923	0.50374
1	0.059409	0.54823
1	0.0049564	0.79255
1	0.057214	0.38161
1	0.032607	0.5936
1	0.039922	0.33411
1	0.018263	0.48101
1	0.0095024	0.20043
1	0.029133	0.43595
1	0.076	0.64624
1	0.028259	0.79983
1	0.010995	0.55736
1	0.062446	0.43144
1	0.004398	0.74305
1	0.014383	0.65949
1	0.074746	0.72003
1	0.018162	0.50594
1	0.1989	0.56901
1	0.027793	0.15585
1	0.016372	0.073438
1	0.023458	0.52007
1	0.036384	0.18761
1	0.025	0.43019
1	0.013404	0.26173
1	0.10002	0.29629
1	0.030604	0.43816
1	0.025718	0.57128
1	0.036972	0.10546
1	0.019394	0.29767
1	0.03685	0.4123
1	0.037286	0.27574
1	0.052195	0.28915
1	0.042809	0.68733
1	0.0091623	0.63717
1	0.025647	0.30292
1	0.019005	0.52751
1	0.0018772	0.26239
1	0.044931	0.17628
1	0.086823	0.58898
1	0.036335	-0.03605
1	0.01973	0.45724
1	0.0087638	0.15249
1	0.066373	0.25602
1	0.057102	0.53569
1	0.0038049	0.63468
1	0.024351	0.45988
1	0.087739	0.34776
1	0.15266	0.39847
1	0.023031	0.49223
1	0.015601	0.34238
1	0.0072561	0.38878
1	0.045236	0.31008
1	0.035104	0.69531
1	0.003784	0.4786
1	0.023899	0.44504
1	0.057667	0.41412
1	0.037807	0.49117
1	0.0074747	0.62606
1	0.034713	0.56602
1	0.024667	0.52365
1	0.13156	0.54766
1	0.034392	0.56811
1	0.036122	0.27971
1	0.019013	0.45139
1	0.012657	0.30646
1	0.065549	-0.079436
1	0.040579	0.28972
1	0.061302	0.58154
1	0.056402	0.6982
1	0.028579	0.70846
1	0.071441	0.19006
1	0.0019245	0.79393
1	0.026983	0.61221
1	0.04748	0.55965
1	0.075475	0.19795
1	0.034505	0.35631
1	0.0092333	0.14529
1	0.03474	0.67222
1	0.019352	0.31604
1	0.048575	0.42942
1	0.030233	-0.027402
1	0.0014145	-0.063308
1	0.081887	0.8744
1	0.068142	0.16033
1	0.041341	0.18443
1	0.0072333	0.83974
1	0.018759	0.37368
1	0.014602	0.2693
1	0.041659	0.76561
1	0.010341	0.63492
1	0.022775	0.84269
1	0.014118	0.77051
1	0.019007	-0.15392
1	0.07245	0.49614
1	0.057127	-0.17795
1	0.087788	0.83583
1	0.013098	0.62254
1	0.040654	0.61191
1	0.021117	0.20494
1	0.035395	0.17564
1	0.1003	0.6653
1	0.01263	0.18332
1	0.026443	0.50409
1	0.096508	0.3258
1	0.03125	-0.11879
1	0.0067621	0.89995
1	0.049346	0.36968
1	0.018481	0.54283
1	0.011212	0.72355
1	0.018213	0.3051
1	0.031189	0.30011
1	0.023362	0.23939
1	0.09896	0.31399
1	0.036125	0.50282
1	0.076703	0.46892
1	0.068663	0.50159
1	0.10016	0.30725
1	0.010751	0.73411
1	0.026364	0.36341
1	0.027936	0.24057
1	0.088262	0.34511
1	0.065919	0.60306
1	0.0078571	0.13294
1	0.0073655	0.23893
1	0.037354	0.39352
1	0.0090752	0.44454
1	0.0063368	0.43583
1	0.052237	0.77922
1	0.052506	0.49874
1	0.0061004	0.90342
1	0.016626	0.5107
1	0.045637	0.80474
1	0.029565	0.38304
1	0.034715	0.52683
1	0.0019585	0.79839
1	0.0086812	0.8166
1	0.031009	0.64035
1	0.043873	0.51074
1	0.0091286	0.75969
1	0.032877	0.6244
1	0.0020076	0.54533
1	0.0063724	0.75227
1	0.010416	0.624
1	0.021703	0.42791
1	0.12713	0.41412
1	0.014691	0.63972
1	0.053493	0.28568
1	0.018671	0.7795
1	0.072952	0.41105
1	0.01789	0.57574
1	0.012702	0.55858
1	0.0094392	0.51098
1	0.00024095	0.50498
1	0.060898	0.54279
1	0.016329	0.45097
1	0.08941	0.45449
1	0.00096993	0.47259
1	0.037027	0.32989
1	0.014648	0.55877
1	0.032064	0.72019
1	0.083187	0.46479
1	0.014149	0.486
1	0.036784	0.3618
1	0.01408	0.75086
1	0.042933	0.3915
1	0.019336	0.5556
1	0.079405	0.31376
1	0.053597	0.37664
1	0.032001	0.63507
1	0.046747	0.12319
1	0.042912	0.54663
1	0.034193	0.63515
1	0.0032454	0.70105
1	0.053448	0.11689
1	0.017693	0.69275
1	0.035107	0.043217
1	0.0080054	0.76093
1	0.028803	0.38986
1	0.0058081	0.39692
1	0.049724	0.30661
1	0.015172	0.53741
1	0.021305	0.056721
1	0.028209	0.46124
1	0.043712	0.46357
1	0.040935	0.44937
1	0.025758	0.34032
1	0.028256	0.39214
1	0.020258	0.61888
1	0.024963	0.52901
1	0.045989	0.057339
1	0.015632	0.60153
1	0.038109	0.78554
1	0.024984	0.44538
1	0.069578	0.4356
1	0.0018994	0.79437
1	0.01359	0.35924
1	0.018342	0.63008
1	0.016467	0.35788
1	0.008943	0.38749
1	0.040298	0.11541
1	0.042424	0.37968
1	0.026454	0.23803
1	0.087686	0.40609
1	0.025993	0.47271
1	0.0014334	0.48334
1	0.095217	0.53377
1	0.025199	0.71786
1	0.021979	0.48846
1	0.031079	0.34028
1	0.00025062	0.84991
1	0.26619	0.60971
1	0.15015	0.33628
1	0.045491	0.31398
1	0.011472	0.72026
1	0.072724	0.50441
1	0.028728	0.17047
1	0.016761	0.26884
1	0.031067	0.58081
1	0.062858	0.43276
1	0.011494	0.53482
1	0.042814	0.47134
1	0.052075	0.12027
1	0.031791	0.00029661
1	0.00010086	0.8249
1	0.012692	0.4527
1	0.10798	0.44088
1	0.052362	0.54782
1	0.012239	0.27128
1	0.032563	0.1911
1	0.03001	0.57682
1	0.016301	0.29502
1	0.043346	0.39592
1	0.047907	0.33532
1	0.030345	0.044074
1	0.053982	0.22641
1	0.062607	0.30762
1	0.051636	0.003788
1	0.0055485	0.7075
1	0.018748	0.64912
1	0.0039305	0.71515
1	0.050589	0.6651
1	0.0012709	0.89065
1	0.0054259	0.71569
1	0.038389	0.48755
1	0.03544	0.26792
1	0.022914	0.34276
1	0.04913	0.53174
1	0.016301	0.20909
1	0.018416	0.36612
1	0.0071184	0.17098
1	0.13667	0.727
1	0.0061385	0.77202
1	0.036382	0.43556
1	0.030522	0.4786
1	0.047221	0.50778
1	0.020395	0.52128
1	0.00095142	0.90786
1	0.035499	0.45894
1	0.05164	0.61011
1	0.041138	0.30688
1	0.029475	0.1936
1	0.0027039	0.67705
1	0.033625	0.066925
1	0.01326	0.31231
1	0.011015	0.78233
1	0.031881	0.34644
1	0.028129	0.20926
1	0.016909	0.72175
1	0.0061859	0.87032
1	0.01137	0.40706
1	0.01591	0.51133
1	0.027411	0.71179
1	0.00038766	0.88804
1	0.025676	0.9202
1	0.0020744	0.89538
1	0.059837	0.14295
1	0.01169	0.81417
1	0.003104	0.62598
1	0.022418	0.50676
1	0.010787	0.76964
1	0.075709	0.73332
1	0.026386	0.37916
1	0.08447	0.61986
1	0.0053528	0.86674
1	0.025461	0.88419
1	0.049014	0.50387
1	0.00045944	0.63769
1	0.08288	0.97547
1	0.0061379	-0.040103
1	0.03594	0.039217
1	0.0035345	0.67913
1	0.019441	0.21969
1	0.011695	0.72414
1	0.001488	0.52594
1	0.0031704	0.79298
1	0.097506	0.54725
1	0.00016555	0.88654
1	0.030974	-0.032229
1	0.0086768	0.38502
1	0.0071055	0.83315
1	0.079129	0.52241
1	0.16575	0.48061
1	0.0080782	0.59238
1	0.012458	0.50367
1	0.0031218	0.79485
1	0.031949	0.6228
1	0.0041232	0.6532
1	0.052104	0.87401
1	0.0043853	0.75208
1	0.0097689	0.6209
1	0.00095196	0.9083
1	0.018936	0.60346
1	0.016854	0.63637
1	0.020316	0.75263
1	0.018885	0.6324
1	0.012865	0.40231
1	0.029287	0.36645
1	0.016104	0.48833
1	0.025561	0.40573
1	0.087915	0.58424
1	0.026142	0.68948
1	0.025394	0.44631
1	0.025901	0.12029
1	0.0041576	0.68568
1	0.017975	0.5378
1	0.02843	0.46866
1	0.0044334	0.86687
1	0.034804	0.83255
1	0.0011831	0.21211
1	0.04201	0.83867
1	0.074874	-0.16285
1	0.048512	0.40701
1	0.0018359	-0.098243
1	0.0034026	0.27387
1	0.062954	0.6193
1	0.06119	0.21309
1	0.091902	0.35423
1	0.067672	0.38726
1	0.0021296	0.65103
1	0.020112	0.15371
1	0.00031286	0.91702
1	0.052172	0.27295
1	0.0010418	0.88641
1	0.31814	-0.046503
1	0.024865	0.29179
1	0.05223	0.045589
1	0.039647	0.65182
1	0.035022	0.39038
1	0.023233	-0.01258
1	0.034753	0.20302
1	0.023838	0.47778
1	0.012124	0.78055
1	0.029283	0.52262
1	0.032407	0.68963
1	0.00092985	0.48359
1	0.0055091	0.70263
1	0.063872	0.36338
1	0.016578	0.87636
1	0.013889	0.91724
1	0.058708	0.53187
1	0.020267	0.84572
1	0.017024	0.26412
1	0.020406	0.31275
1	0.015671	0.082157
1	0.037578	0.92582
1	0.0011243	0.96735
1	0.0042842	0.9403
1	0.006208	0.55589
1	0.11072	0.85412
1	0.19231	0.28836
1	0.098866	0.86892
1	0.0060116	0.91392
1	0.020647	0.47326
1	0.020995	0.50067
1	0.071761	0.14829
1	0.00090402	0.94523
1	0.00066293	-0.16022
1	0.0099539	-0.16534
1	0.0057612	0.92197
1	0.00029468	0.54096
1	0.01347	0.86818
1	0.015458	0.72747
1	0.010527	0.26504
1	0.067852	0.80023
1	0.066503	0.3861
1	0.020735	0.37157
1	0.048235	0.56747
1	0.00044134	0.46012
1	0.0069561	0.93836
1	0.0021544	-0.24781
1	0.034576	0.50771
1	0.012381	0.61829
1	0.042952	0.45275
1	0.0099867	0.67425
1	0.002851	0.95313
1	0.049194	0.27655
1	0.07583	0.77278
1	0.058116	0.3037
1	0.11874	0.098079
1	0.0542	0.23033
1	0.017709	0.63039
1	0.057768	0.33667
1	0.031486	0.26413
1	0.045608	0.82889
1	0.040572	-0.38082
1	0.18451	0.219
1	0.0081562	0.33225
1	0.052153	0.69451
1	0.083836	0.77267
1	0.0007444	0.88104
1	0.06159	0.32295
1	0.080003	0.68918
1	0.0064379	0.89624
1	0.058081	0.32726
1	0.06165	0.021113
1	0.0042462	0.59213
1	0.061396	0.37319
1	0.056665	0.37584
1	0.0062858	0.82141
1	0.054105	0.26299
1	0.05155	0.30512
1	0.025889	0.27803
1	0.081009	0.21285
1	0.043661	0.38619
1	0.052046	0.29832
1	0.012303	0.47767
1	0.062735	-0.014516
1	0.032136	0.35769
1	0.01265	0.15538
1	0.058545	0.2645
1	0.062713	0.18208
1	0.04263	0.12526
1	0.0096769	0.70321
1	0.04388	0.24025
1	0.10103	0.23116
1	0.0043484	0.80065
1	0.026241	0.58121
1	0.053039	0.37538
1	0.047418	0.26822
1	0.094052	0.079758
1	0.050226	0.40172
1	0.086745	0.47828
1	0.059967	0.61864
1	0.0031669	0.76847
1	0.037801	0.00071877
1	0.070736	0.90785
1	0.0021336	0.57723
1	0.066071	0.24135
1	0.01639	0.52634
1	0.0087862	0.7772
1	0.0069349	0.70756
1	0.038467	0.77656
1	0.010859	0.34983
1	0.0073884	0.48455
1	0.013427	0.30263
1	0.057169	0.6142
1	0.091171	0.28812
1	0.054102	0.25442
1	0.0042548	0.43822
1	0.027202	0.82643
1	0.025024	0.55132
1	0.016882	0.42777
1	0.013688	0.84752
1	0.07144	0.67132
1	0.055687	0.7183
1	0.010909	0.76665
1	0.013781	0.72199
1	0.052721	0.77871
1	0.049859	0.67454
1	0.0046039	0.61166
1	0.094845	0.75899
1	0.010479	0.55607
1	0.051955	0.58882
1	0.022151	0.53768
1	0.0087455	0.70103
1	0.0051739	0.66509
1	0.012252	0.67582
1	0.038413	0.6017
1	0.013097	0.75471
1	0.018248	0.46796
1	0.19433	0.17825
1	0.014571	0.78026
1	0.013159	0.41099
1	0.058007	0.60216
1	0.019499	0.62124
1	0.057322	0.693
1	0.0064269	0.75941
1	0.032053	0.50538
1	0.057671	0.15333
1	0.034993	0.30214
1	0.0042981	0.91048
1	0.024967	0.81643
1	0.077179	0.77635
1	0.032141	0.89687
1	0.01209	0.9411
1	0.010241	0.53973
1	0.037036	0.37998
1	0.0022247	0.66501
1	0.011753	-0.085302
1	0.031609	0.48333
1	0.032114	0.67665
1	0.007606	0.9054
1	0.025789	-0.12036
1	0.017246	0.31065
1	0.069169	-0.30129
1	0.043841	0.20334
1	0.035354	0.4824
1	0.076299	0.67242
1	0.0065615	0.23093
1	0.017015	0.21493
1	0.058309	0.60924
1	0.042073	0.45845
1	0.012713	0.43365
1	0.02463	0.13194
1	0.026382	0.48603
1	0.043375	0.53367
1	0.013417	0.53845
1	0.022055	0.35314
1	0.033439	0.058408
1	0.001396	0.48075
1	0.06313	0.25082
1	0.046063	0.24243
1	0.066929	0.090108
1	0.069142	0.11554
1	0.055075	0.27254
1	0.075062	0.40726
1	0.039218	0.37213
1	0.11633	0.27576
1	0.077521	0.77614
1	0.017288	0.30093
1	0.02484	0.16935
1	0.02376	0.32153
1	0.023253	0.5326
1	0.087111	0.30249
1	0.036823	0.23806
1	0.020263	0.46909
1	0.00693	0.5911
1	0.092696	0.21242
1	0.13009	0.20448
1	0.024586	0.65738
1	0.0033559	0.44406
1	0.091095	0.58586
1	0.053996	0.72159
1	0.023962	0.38648
1	0.035288	0.43346
1	0.099768	0.89281
1	0.040514	0.1033
1	0.011977	0.34637
1	0.079559	0.45431
1	0.055317	0.278
1	0.017956	0.43511
1	0.063323	-0.12867
1	0.025785	0.081545
1	0.0048293	0.41128
1	0.011335	0.3544
1	0.018308	0.55028
1	0.0047783	0.76737
1	0.0092513	0.56219
1	0.060481	0.45411
1	0.028284	0.36304
1	0.039839	0.13615
1	0.045968	0.40311
1	0.063085	0.50838
1	0.0052533	0.67796
1	0.0039825	0.63687
1	0.0020505	0.48724
1	0.0032221	0.57182
1	0.0063593	0.43971
1	0.054876	0.49857
1	0.068744	0.34431
1	0.0501	0.52935
1	0.0065295	0.084775
1	0.020727	0.89147
1	0.084009	0.74914
1	0.051775	0.81058
1	0.12783	0.11819
1	0.0049565	0.17357
1	0.036608	0.46622
1	0.015549	0.39259
1	0.014378	0.4652
1	0.0048809	0.76827
1	0.019077	0.43391
1	0.0057581	0.50082
1	0.041169	0.21542
1	0.028578	0.47731
1	0.0092485	0.76006
1	0.036482	0.54151
1	0.045986	0.14303
1	0.02492	0.6664
1	0.062567	0.58592
1	0.039964	0.35478
1	0.0094585	0.11165
1	0.023752	0.55682
1	0.035474	0.19238
1	0.009256	0.11376
1	0.019651	0.70834
1	0.019248	0.1047
1	0.11317	0.074402
1	0.0055747	0.82371
1	0.033459	0.54686
1	0.016285	0.38075
1	0.050113	0.82342
1	0.026944	0.2279
1	0.0017324	0.92024
1	0.08151	0.59431
1	0.024009	0.63081
1	0.11072	0.51947
1	0.064224	0.73376
1	0.022812	0.38117
1	0.034897	0.41359
1	0.022585	0.60719
1	0.0085117	0.76765
1	0.035557	-0.043597
1	0.018015	0.72847
1	0.0029068	0.55669
1	0.0021862	0.32824
1	0.0066414	0.77079
1	0.015411	0.68532
1	0.046567	-0.046901
1	0.14851	0.020252
1	0.032298	0.30635
1	0.24735	0.54986
1	0.011207	0.54826
1	0.018759	0.73915
1	0.0034035	0.26934
1	0.060542	0.69266
1	0.053163	0.30982
1	0.022277	0.77044
1	0.040625	0.68907
1	0.082708	0.01811
1	0.068651	0.15187
1	0.021505	0.47413
1	0.016947	0.45352
1	0.046526	0.51517
1	0.03545	0.52002
1	0.14704	0.19697
1	0.073566	0.44481
1	0.020344	0.0013364
1	0.011467	0.53587
1	0.0070754	0.77094
1	0.11749	0.41671
1	0.082788	0.3933
1	0.026854	0.44568
1	0.013076	0.6106
1	0.046801	0.30598
1	0.065343	0.48793
1	0.020907	0.4465
1	0.13057	-0.051035
1	0.018896	0.31989
1	0.026829	0.85843
1	0.019814	0.46252
1	0.034968	0.53281
1	0.0052779	0.13524
1	0.047469	0.2822
1	0.053133	-0.02561
1	0.040303	0.61802
1	0.021953	0.47102
1	0.012742	0.27032
1	0.062729	0.59828
1	0.0076694	0.79519
1	0.036689	0.47226
1	0.030787	0.48986
1	0.041425	-0.065389
1	0.21734	0.79384
1	0.069053	0.58502
1	0.013921	0.45696
1	0.093703	0.58134
1	0.019165	0.20193
1	0.06313	0.51689
1	0.014277	0.24896
1	0.095412	0.072819
1	0.055426	0.63085
1	0.0326	0.39571
1	0.032011	0.11687
1	0.031534	-0.33328
1	0.074597	0.23041
1	0.027662	0.50984
1	0.041152	0.18613
1	0.11133	0.14528
1	0.043742	0.54165
1	0.031583	0.37874
1	0.050433	0.4505
1	0.012424	0.68706
1	0.011578	0.33365
1	0.0090502	0.29866
1	0.016081	0.60104
1	0.014803	0.86499
1	0.015368	0.03597
1	0.010126	0.15326
1	0.021201	0.76292
1	0.039009	0.38092
1	0.042291	-0.2234
1	0.0081773	0.52847
1	0.21962	0.29752
1	0.095413	0.40894
1	0.019416	0.71842
1	0.092487	-0.10037
1	0.08194	-0.028582
1	0.0061509	0.13502
1	0.017456	0.70649
1	0.020645	0.072333
1	0.04666	0.22848
1	0.023261	0.36227
1	0.028365	0.42301
1	0.046674	0.64867
1	0.02203	0.38783
1	0.054571	0.1618
1	0.04652	-0.11456
1	0.035355	0.6331
1	0.11885	-0.092164
1	0.02173	0.55907
1	0.07684	0.70315
1	0.056982	-0.028103
1	0.036284	0.26563
1	0.0018447	0.23378
1	0.043143	0.26437
1	0.025123	0.16837
1	0.035343	-0.061932
1	0.13416	0.30705
1	0.037335	0.41937
1	0.086266	0.62202
1	0.011013	0.45194
1	0.063264	0.53634
1	0.030436	0.35815
1	0.020924	0.62067
1	0.048146	0.32721
1	0.031967	0.0094862
1	0.055279	0.10815
1	0.030595	0.24474
1	0.056998	0.053092
1	0.073706	0.71099
1	0.0381	0.24715
1	0.022898	0.40913
1	0.10119	0.2884
1	0.042332	0.13828
1	0.0025258	0.31012
1	0.0013549	0.86201
1	0.0033296	0.83035
1	0.016559	0.73253
1	0.025739	0.47149
1	0.049836	0.25883
1	0.0023224	0.80772
1	0.01789	0.42548
1	0.027563	0.32511
1	0.015938	0.73763
1	0.038835	0.71711
1	0.001553	0.79288
1	0.031116	0.52646
1	0.062445	0.34598
1	0.12107	0.31141
1	0.0040005	0.60625
1	0.13304	0.078425
1	0.0093117	0.7983
1	0.010189	0.523
1	0.0095106	0.55552
1	0.038389	0.47313
1	0.00026809	0.37175
1	0.027072	0.42345
1	0.019418	0.32826
1	0.058295	0.31643
1	0.02691	0.89449
1	0.089143	0.79048
1	0.13076	0.43125
1	0.00026021	0.84823
1	0.022771	0.27139
1	0.013603	0.23348
1	0.02344	0.54321
1	0.0024945	0.72991
1	0.074102	0.28396
1	0.012641	0.50268
1	0.045342	0.25189
1	0.082203	0.43971
1	0.043574	0.51521
1	0.004496	0.57154
1	0.029047	0.096159
1	0.10708	0.36099
1	0.12338	0.5207
1	0.050942	0.29514
1	0.02043	0.57446
1	0.004002	0.73294
1	0.0048351	0.38025
1	0.013028	0.23566
1	0.019177	0.088863
1	0.027289	0.6217
1	0.12054	0.033117
1	0.033058	0.33312
1	0.011864	0.30716
1	0.11319	0.26359
1	0.011675	0.15782
1	0.043437	0.43779
1	0.14409	0.65131
1	0.0041486	0.30964
1	0.0040917	0.30774
1	0.02805	0.74918
1	0.074006	0.16538
1	0.00063254	0.43402
1	0.0023933	0.29032
1	0.069146	0.33342
1	0.0064169	0.18899
1	0.064986	0.53041
1	0.079344	0.31438
1	0.075029	0.16556
1	0.051578	0.20275
1	0.045997	0.38238
1	0.026607	0.17957
1	0.0036767	0.26097
1	0.034902	0.46109
1	0.0020105	0.57689
1	0.02153	0.61184
1	0.036169	0.078687
1	0.012988	0.12088
1	0.00032452	0.83765
1	0.00083566	0.094293
1	0.0344	0.29721
1	0.065654	0.38941
1	0.0014858	0.6042
1	0.028662	0.1439
1	0.048412	0.34051
1	0.025072	0.3565
1	0.0045337	0.47406
1	0.014787	0.43898
1	0.098218	0.20136
1	0.032633	0.41993
1	0.021519	0.02149
1	0.00247	0.89304
1	0.055312	0.27857
1	0.054777	0.59364
1	0.050661	0.62892
1	0.055546	0.41579
1	0.012596	0.28049
1	0.077281	0.17334
1	0.011809	0.43574
1	0.13809	0.42033
1	0.02791	0.15921
1	0.04792	0.39373
1	0.022428	-0.10135
1	0.055919	0.49818
1	0.0063985	0.15644
1	0.22774	0.62838
1	0.010442	0.50952
1	0.043656	0.19076
1	0.028387	0.42445
1	0.0083061	0.22897
1	0.058003	0.17623
1	3.4259e-05	0.84038
1	0.0080518	0.76238
1	0.076933	0.54765
1	0.037735	0.31277
1	0.07169	0.32873
1	0.019944	0.46265
1	0.072908	0.31461
1	0.012871	0.34322
1	0.14141	0.4809
1	0.018738	0.74363
1	0.035118	0.80804
1	0.021023	0.12188
1	0.0028227	0.62436
1	0.0049196	0.30306
1	0.014279	0.39023
1	0.041737	0.50741
1	0.02675	-0.032405
1	0.045297	-0.11645
1	0.0080075	0.37726
1	0.054081	0.11161
1	0.014292	0.48943
1	0.012003	0.56255
1	0.027162	0.53867
1	0.017852	0.67928
1	0.0022693	0.5179
1	0.054797	0.41332
1	0.053405	0.4096
1	0.015293	0.51431
1	0.0032159	0.85711
1	0.021324	0.39703
1	0.077088	0.6793
1	0.067598	0.32745
1	0.010151	0.60346
1	0.00535	0.46364
1	0.01727	0.28476
1	0.0085565	0.33024
1	0.12673	0.34939
[truncated: 8,665 more rows]
[truncated: 4 more columns]
